# Supplementary material for: Escherichia coli from biopsies differ in virulence genes between patients with colorectal neoplasia and healthy controls
Source: Front Microbiol. 2023 Apr 13;14:1141619. doi: 10.3389/fmicb.2023.1141619 (PMC10133476; doi:10.3389/fmicb.2023.1141619)
Supplement: Supplementary Table 1 — Characteristics of Escherichia coli isolates. [file Table_1.XLSX]

## Sheet: Healthy (n=46)
	Individual	Biopsy localization	E. coli isolatea	Phylogroup	cdt	pks	usp	ipaH	fimA	α-hly	afa	iucD	cnf1	sfa	pap	ial	lt	st	bfpA	eaeA	stx1	stx2	ehly	pCVD	sitA	traT	iroN	iss	tsh	etsA	hlyR	fyuA	ibeA	eitA	kpsMTII	ompT	ireA	fepC	sat
	Healthy 1	caecum	KV4-A	A	-	-	-	+	-	-	-	-	-	-	-	-	-	-	-	-	-	-	-	-	-	-	-	-	-	-	-	-	-	-	-	-	-	-	-
		caecum	KV4-C	B2	-	-	+	-	+	-	-	-	-	-	-	-	-	-	-	-	-	-	-	-	+	+	+	+	-	-	+	+	-	-	-	+	-	-	-
		transversum	KV5-C	B1	-	-	+	-	+	-	-	-	-	-	-	-	-	-	-	-	-	-	-	-	+	+	+	+	-	-	+	+	-	-	-	+	-	+	-
		transversum	KV5-D	B2	-	-	-	+	-	-	-	-	-	-	-	-	-	-	-	-	-	-	-	-	-	-	-	-	-	-	-	-	-	-	-	-	-	-	-
		rectum	KV6-A	B1	-	-	-	+	-	-	-	-	-	-	-	-	-	-	-	-	-	-	-	-	-	-	-	-	-	-	-	-	+	+	-	-	-	-	-
	Healthy 2	caecum	KV22-A	B2	-	+	+	-	+	-	+	+	-	-	-	-	-	-	-	-	-	-	-	-	+	+	-	-	-	-	-	+	-	-	+	-	-	+	+
		transversum	KV23-A	B2	-	-	-	-	+	-	+	+	-	-	-	-	-	-	-	-	-	-	-	-	+	+	-	-	-	-	-	+	-	-	+	-	-	+	+
	Healthy 3	caecum	KV25-A	B2	-	-	-	-	+	-	+	+	-	-	-	-	-	-	-	-	-	-	-	-	+	+	-	-	-	-	-	+	-	-	-	-	-	+	+
	Healthy 4	caecum	KV46-A	B2	-	-	-	-	+	-	+	-	-	-	-	-	-	-	-	-	-	-	-	-	+	-	-	-	-	+	-	+	-	-	-	-	-	+	+
		transversum	KV47-B	B2	-	+	+	-	+	-	+	+	-	-	-	-	-	-	-	-	-	-	-	-	+	-	-	-	-	+	-	+	-	-	-	-	-	+	+
		rectum	KV48-C	B2	-	-	+	-	+	-	+	+	-	-	-	-	-	-	-	-	-	-	-	-	+	-	-	-	-	+	-	+	-	-	-	-	-	+	+
	Healthy 5	caecum	KV58-B	D	-	-	+	-	+	-	-	-	-	-	-	-	-	-	-	-	-	-	-	-	-	-	-	-	-	-	-	+	-	-	-	-	-	-	-
		transversum	KV59-A	D	-	-	-	-	+	-	-	-	-	-	-	-	-	-	-	-	-	-	-	-	-	-	-	-	-	-	-	-	-	-	-	-	-	-	-
		rectum	KV60-A	D	-	-	-	-	+	-	-	-	-	-	-	-	-	-	-	-	-	-	-	-	+	-	-	-	-	-	-	-	-	-	-	-	-	+	-
	Healthy 6	caecum	KV61-A	B2	-	+	+	-	+	+	-	+	+	-	+	-	-	-	-	-	-	-	-	-	+	-	-	-	-	-	-	-	-	-	+	-	+	+	+
		transversum	KV62-A	B2	-	+	+	-	+	+	-	+	+	-	+	-	-	-	-	-	-	-	-	-	+	-	-	-	+	-	-	+	-	-	+	-	+	+	+
	Healthy 7	rectum	KV90-B	A	-	-	-	-	+	-	-	-	-	-	-	-	-	-	-	-	-	-	-	-	-	-	-	-	-	-	-	+	-	-	-	-	-	-	-
	Healthy 8	caecum	KV91-A	A	-	-	-	-	+	-	-	+	-	-	+	-	-	-	-	-	-	-	-	-	+	-	-	-	-	-	-	+	-	-	+	-	+	+	+
	Healthy 9	rectum	KV99-A	A	-	-	-	-	+	-	-	+	-	-	+	-	-	-	-	-	-	-	-	-	+	+	-	-	-	-	-	+	-	-	-	-	-	+	+
	Healthy 10	rectum	KV111-A	D	-	-	-	-	+	-	-	+	-	-	-	-	-	-	-	+	-	-	-	-	-	-	+	+	+	-	-	-	-	+	+	-	-	+	-
	Healthy 11	caecum	KV115-A	A	-	-	-	+	-	-	-	-	-	-	-	-	-	-	-	-	-	-	-	-	-	-	-	-	-	-	-	+	-	-	-	-	-	-	-
		caecum	KV115-B	D	-	-	+	-	+	-	+	+	-	-	-	-	-	-	-	-	-	-	-	-	-	-	-	-	-	-	-	+	-	-	-	-	-	+	+
		rectum	KV117-A	A	-	-	-	-	+	-	-	-	-	-	-	-	-	-	-	-	-	-	-	-	-	-	-	-	-	-	-	-	-	-	-	-	-	-	-
		rectum	KV117-B	A	-	-	-	+	-	-	-	-	-	-	-	-	-	-	-	-	-	-	-	-	-	-	-	-	-	-	-	+	-	-	-	-	-	+	-
	Healthy 12	transversum	KV119-A	D	-	-	-	-	+	-	-	-	-	-	+	-	-	-	-	-	-	-	-	-	+	+	-	-	-	-	-	+	-	-	-	-	-	+	-
		rectum	KV120-A	D	-	-	-	-	+	-	-	-	-	-	+	-	-	-	-	-	-	-	-	-	+	+	-	-	-	-	-	+	-	-	-	-	-	-	-
	Healthy 13	transversum	KV131-A	A	-	-	-	-	+	-	-	+	-	-	-	-	-	-	-	-	-	-	-	-	+	+	-	-	-	-	-	-	-	-	-	-	-	+	-
		rectum	KV132-A	A	-	-	-	-	+	-	-	+	-	-	-	-	-	-	-	-	-	-	-	-	+	+	-	-	-	-	-	+	-	-	-	-	-	-	-
	Healthy 14	caecum	KV133-A	A	-	-	-	-	+	-	-	+	-	-	+	-	-	-	-	-	-	-	-	-	+	+	-	-	-	-	-	-	-	-	-	-	-	-	-
		rectum	KV135-A	A	-	-	-	-	+	-	-	+	-	-	+	-	-	-	-	-	-	-	-	-	+	+	-	-	-	-	-	+	-	-	-	-	-	-	-
	Healthy 15	rectum	KV138-A	A	-	-	-	-	+	-	-	-	-	-	-	-	-	-	-	-	-	-	-	-	+	-	-	-	-	-	-	-	-	-	-	-	-	-	-
		rectum	KV138-B	A	-	-	-	-	+	-	-	-	-	-	-	-	-	-	-	-	-	-	-	-	-	-	-	-	-	-	-	-	-	-	-	-	-	-	-
	Healthy 16	caecum	KV157-A	D	-	-	-	-	+	-	-	-	+	-	-	-	-	-	-	-	-	-	-	-	+	+	+	+	+	-	+	+	-	+	-	+	-	+	-
	Healthy 17	caecum	KV160-A	A	-	-	-	-	+	-	-	-	-	-	-	-	-	-	-	-	-	-	-	-	+	+	-	-	-	-	-	-	-	-	-	-	-	-	-
		rectum	KV162-A	B2	-	-	+	-	+	-	-	-	+	-	-	-	-	-	-	-	-	-	-	-	+	+	-	-	-	-	-	+	-	-	+	-	-	+	+
	Healthy 18	caecum	KV172-B	B2	-	+	+	-	+	-	-	+	-	+	-	-	-	-	-	-	-	-	-	-	+	+	+	-	-	+	-	+	-	-	+	-	-	+	-
		transversum	KV173-B	D	-	-	-	-	+	-	-	+	-	-	+	-	-	-	-	-	-	-	-	-	+	+	-	-	-	-	-	+	-	-	+	-	+	+	-
		transversum	KV173-D	D	-	-	-	-	+	-	-	+	-	-	+	-	-	-	-	-	-	-	-	-	+	+	-	-	-	-	-	+	-	-	+	-	+	+	+
		rectum	KV174-B	B2	-	+	+	-	+	-	-	+	-	+	-	-	-	-	-	-	-	-	-	-	+	+	+	-	-	+	-	+	-	-	+	-	-	+	+
		rectum	KV174-C	D	-	-	-	-	+	-	-	-	-	-	-	-	-	-	-	-	-	-	-	-	+	+	-	-	-	-	-	+	-	-	+	-	+	+	+
	Healthy 19	caecum	KV178-A	A	-	-	-	-	+	-	-	-	-	-	-	-	-	-	-	-	-	-	-	-	-	-	-	-	-	-	-	-	-	-	-	-	-	-	-
		caecum	KV178-C	A	-	-	-	-	+	-	-	-	-	-	-	-	-	-	-	-	-	-	-	-	+	-	-	-	-	-	-	+	-	-	+	-	-	-	+
		rectum	KV180-A	A	-	-	-	-	+	-	-	+	-	-	-	-	-	-	-	-	-	-	-	-	+	-	-	-	-	-	-	+	-	-	+	-	-	-	+
	Healthy 20	caecum	KV352-A	D	-	-	-	-	+	-	-	+	-	-	-	-	-	-	-	-	-	-	-	-	+	+	+	+	+	-	+	+	-	+	-	+	-	+	-
		caecum	KV352-B	D	-	-	-	-	+	-	-	-	-	-	-	-	-	-	-	-	-	-	-	-	+	+	-	-	-	-	-	+	-	-	+	-	-	+	-
		transversum	KV353-B	D	-	-	-	-	+	-	-	+	-	-	-	-	-	-	-	-	-	-	-	-	+	+	+	+	+	-	-	+	-	+	-	+	-	+	-
				VAG	cdt	pks	usp	ipaH	fimA	α-hly	afa	iucD	cnf1	sfa	pap	ial	lt	st	bfpA	eaeA	stx1	stx2	ehly	pCVD	sitA	traT	iroN	iss	tsh	etsA	hlyR	fyuA	ibeA	eitA	kpsMTII	ompT	ireA	fepC	sat
				"+"	0	6	12	5	41	2	7	22	4	2	10	0	0	0	0	1	0	0	0	0	33	23	8	6	5	5	4	32	1	5	15	5	6	27	17
				"-"	46	40	34	41	5	44	39	24	42	44	36	46	46	46	46	45	46	46	46	46	13	23	38	40	41	41	42	14	45	41	31	41	40	19	29
				Total	46	46	46	46	46	46	46	46	46	46	46	46	46	46	46	46	46	46	46	46	46	46	46	46	46	46	46	46	46	46	46	46	46	46	46
	Notes:
	aE. coli isolates originating from the same individual and having the same set of detected VAGs were excluded.

## Sheet: nCRA (n=71)
	Individual	Biopsy localization	Neoplasia status	E. coli isolatea	Phylogroup	cdt	pks	usp	ipaH	fimA	α-hly	afa	iucD	cnf1	sfa	pap	ial	lt	st	bfpA	eaeA	stx1	stx2	ehly	pCVD	sitA	traT	iroN	iss	tsh	etsA	hlyR	fyuA	ibeA	eitA	kpsMTII	ompT	ireA	fepC	sat
	Non-advanced adenoma 1	caecum	current neoplasia	KV37-A	B2	-	-	+	-	+	-	-	-	-	-	-	-	-	-	-	-	-	-	-	-	+	-	-	-	-	-	-	+	-	-	-	-	-	+	+
		caecum	current neoplasia	KV37-D	A	-	-	-	+	-	-	-	-	-	-	-	-	-	-	-	-	-	-	-	-	-	-	-	-	-	-	-	-	-	-	-	-	-	-	-
		caecum	current neoplasia	KV37-E	B2	-	+	+	-	+	-	-	-	-	-	+	-	-	-	-	-	-	-	-	-	+	-	+	-	-	-	-	+	-	-	-	-	-	+	-
		transversum	current neoplasia	KV38-A	A	-	-	-	-	-	-	-	-	-	-	-	-	-	-	-	-	-	-	-	-	-	-	-	-	-	-	-	-	-	-	-	-	-	-	-
		rectum	current neoplasia	KV39-A	B2	-	-	-	-	+	-	+	+	-	-	-	-	-	-	-	-	-	-	-	-	+	-	-	-	-	-	-	+	-	-	-	-	-	+	+
	Non-advanced adenoma 2	rectum	current neoplasia	KV45-A	D	-	-	-	-	+	-	-	-	-	-	-	-	-	-	-	-	-	-	-	-	-	+	-	-	-	-	-	-	-	-	-	-	-	+	-
	Non-advanced adenoma 3	caecum	current neoplasia	KV55-A	B2	-	-	+	-	+	-	-	+	-	-	-	-	-	-	-	-	-	-	-	-	+	-	-	-	+	-	-	+	-	-	+	-	-	+	+
		transversum	current neoplasia	KV56-B	B2	-	-	-	-	+	-	-	-	-	-	-	-	-	-	-	-	-	-	-	-	-	-	-	-	-	-	-	-	-	-	-	-	-	-	-
		transversum	current neoplasia	KV56-C	B2	-	-	-	-	+	-	-	+	-	-	-	-	-	-	-	-	-	-	-	-	+	-	-	-	+	-	-	+	-	-	+	-	-	+	+
		rectum	current neoplasia	KV57-B	D	-	-	+	-	+	-	-	+	-	-	-	-	-	-	-	-	-	-	-	-	+	-	-	-	+	-	-	+	-	-	+	-	-	+	+
	Non-advanced adenoma 4	transversum	current neoplasia	KV65-A	D	-	-	-	-	+	-	-	-	-	-	-	-	-	-	-	-	-	-	-	-	+	+	-	-	-	-	-	+	-	-	-	-	-	+	-
		rectum	current neoplasia	KV66-A	D	-	-	-	-	-	-	-	-	-	-	-	-	-	-	-	-	-	-	-	-	+	+	-	-	-	-	-	+	-	-	-	-	-	+	-
	Non-advanced adenoma 5	caecum	previous neoplasia	KV139-A	A	-	-	-	+	-	-	-	-	-	-	-	-	-	-	-	-	-	-	-	-	-	-	-	-	-	-	-	-	-	-	-	-	-	+	-
		caecum	previous neoplasia	KV139-C	D	-	-	-	-	+	-	-	-	-	-	-	-	-	-	-	-	-	-	-	-	-	+	-	-	-	-	-	-	-	-	-	-	-	-	-
		transversum	previous neoplasia	KV140-A	B1	-	-	-	-	+	-	-	+	-	-	-	-	-	-	-	-	-	-	-	-	+	+	+	+	+	-	+	+	-	+	-	+	-	-	-
		transversum	previous neoplasia	KV140-B	D	-	-	-	-	+	-	-	-	-	-	-	-	-	-	-	-	-	-	-	-	+	-	-	-	-	-	-	+	-	-	+	-	-	+	-
		rectum	previous neoplasia	KV141-A	A	-	-	-	-	-	-	-	-	-	-	-	-	-	-	-	-	-	-	-	-	-	-	-	-	-	-	-	-	-	-	-	-	-	-	-
	Non-advanced adenoma 6	caecum	previous neoplasia	KV145-A	B2	-	+	+	-	+	-	-	-	+	-	+	-	-	-	-	-	-	-	-	-	+	-	+	-	-	-	-	+	-	-	+	-	-	+	+
		rectum	previous neoplasia	KV147-A	B2	-	+	+	-	+	-	-	+	-	+	-	-	-	-	-	-	-	-	-	-	+	-	+	-	-	-	-	+	-	-	+	-	-	+	+
	Non-advanced adenoma 7	caecum	previous neoplasia	KV148-A	D	-	-	-	-	+	-	-	+	-	-	+	-	-	-	-	-	-	-	-	-	+	+	-	-	-	-	-	+	-	-	+	-	-	+	+
		caecum	previous neoplasia	KV148-B	B1	-	-	-	-	+	-	-	-	-	-	-	-	-	-	-	-	-	-	-	-	-	-	-	-	-	-	-	+	-	-	-	-	-	-	-
		transversum	previous neoplasia	KV149-A	D	-	-	+	-	+	-	-	+	-	-	-	-	-	-	-	-	-	-	-	-	+	-	-	-	-	-	-	-	-	-	+	-	-	+	-
		transversum	previous neoplasia	KV149-B	B1	-	-	-	-	+	-	-	-	-	-	-	-	-	-	-	-	-	-	-	-	+	+	+	+	+	+	+	+	-	+	-	+	-	-	-
		rectum	previous neoplasia	KV150-A	D	-	-	-	-	+	-	-	+	-	-	-	-	-	-	-	-	-	-	-	-	+	-	-	-	-	-	-	-	-	-	-	-	-	+	-
		rectum	previous neoplasia	KV150-B	D	-	-	-	-	+	+	-	-	-	-	+	-	-	-	-	-	-	-	-	-	+	+	-	-	-	-	-	+	-	-	+	-	-	+	+
	Non-advanced adenoma 8	caecum	current neoplasia	KV163-A	B2	-	+	+	-	+	-	-	-	-	+	+	-	-	-	-	-	-	-	-	-	+	-	+	-	+	-	-	+	-	-	+	-	-	+	-
		caecum	current neoplasia	KV163-B	B2	-	+	+	-	+	+	-	-	-	-	+	-	-	-	-	-	-	-	-	-	+	-	-	-	+	-	-	+	-	-	+	-	-	+	-
		transversum	current neoplasia	KV164-A	B2	-	+	+	-	+	+	-	-	-	+	+	-	-	-	-	-	-	-	-	-	+	-	+	-	+	-	-	+	-	-	+	-	-	+	+
		transversum	current neoplasia	KV164-B	D	-	-	-	-	+	-	+	+	+	-	+	-	-	-	-	-	-	-	-	-	+	+	-	-	-	-	-	+	-	-	+	-	-	+	-
		rectum	current neoplasia	KV165-A	B2	-	+	+	-	+	+	-	-	-	+	+	-	-	-	-	-	-	-	-	-	+	-	+	-	-	-	-	+	-	-	+	-	-	+	-
	non-advanced adenoma 10	caecum	current neoplasia	KV226-A	D	-	-	-	-	-	-	-	-	-	-	-	-	-	-	-	-	-	-	-	-	+	+	-	-	-	-	-	+	-	-	-	-	-	+	-
		rectum	current neoplasia	KV228-A	D	-	-	-	-	+	-	-	-	-	-	+	-	-	-	-	-	-	-	-	-	+	+	-	-	-	-	-	+	-	-	-	-	-	+	-
	non-advanced adenoma 11	caecum	previous neoplasia	KV238-A	A	-	-	-	-	-	-	-	+	-	-	-	+	-	-	-	-	-	-	-	-	-	-	-	-	-	-	-	-	-	-	-	-	-	-	-
		transversum	previous neoplasia	KV239-A	B1	-	-	-	-	-	-	-	-	+	-	-	-	-	-	-	-	-	-	-	-	+	+	+	+	+	-	+	-	-	+	-	+	-	+	-
		rectum	previous neoplasia	KV240-A	B2	-	+	+	-	+	-	-	-	-	-	+	-	-	-	-	-	-	-	-	-	+	-	+	-	-	-	-	+	-	-	-	-	+	+	-
		rectum	previous neoplasia	KV240-B	B1	-	-	-	-	-	-	-	-	-	+	-	-	-	-	-	-	-	-	-	-	+	+	+	+	+	-	-	+	-	+	-	+	-	-	-
	non-advanced adenoma 12	caecum	current neoplasia	KV268-A	B2	-	-	+	-	+	-	-	-	-	-	+	-	-	-	-	-	-	-	-	-	-	-	-	-	-	-	-	-	-	-	-	-	-	-	-
		rectum	current neoplasia	KV270-A	B2	-	-	+	-	+	-	-	-	-	-	+	-	-	-	-	-	-	-	-	-	+	+	+	+	-	-	+	+	-	+	+	+	+	+	-
	non-advanced adenoma 13	rectum	current neoplasia	KV288-A	A	-	-	-	+	-	-	-	-	-	-	-	-	-	-	-	-	-	-	-	-	+	+	-	-	-	-	-	+	-	-	-	-	-	+	-
		rectum	current neoplasia	KV288-B	A	-	-	-	+	-	-	-	-	-	-	-	-	-	-	-	-	-	-	-	-	-	-	-	-	-	-	-	-	-	-	-	-	-	-	-
	non-advanced adenoma 14	transversum	current neoplasia	KV290-A	B1	-	-	-	-	+	-	-	-	-	-	-	-	-	-	-	-	-	-	-	-	-	-	-	-	-	-	-	-	-	-	-	-	-	-	-
		rectum	current neoplasia	KV291-A	B1	-	-	-	-	+	-	-	-	-	-	-	-	-	-	-	-	-	-	-	-	+	+	+	+	-	-	+	-	-	-	-	+	-	-	-
	non-advanced adenoma 15	caecum	current neoplasia	KV298-A	D	-	+	+	-	+	+	-	-	-	+	-	-	-	-	-	-	-	-	-	-	+	+	+	-	-	-	-	+	-	-	+	-	-	+	-
		transversum	current neoplasia	KV299-A	D	-	+	+	-	-	+	-	-	-	+	-	-	-	-	-	-	-	-	-	-	+	-	+	-	-	-	-	+	-	-	-	-	-	+	-
		rectum	current neoplasia	KV300-A	D	-	+	+	-	+	+	-	-	-	+	-	-	-	-	-	-	-	-	-	-	+	+	+	-	-	-	-	+	-	-	-	-	-	+	-
		rectum	current neoplasia	KV300-B	A	-	-	-	-	+	-	-	-	-	-	-	-	-	-	-	-	-	-	-	-	-	-	-	-	-	-	-	-	-	-	-	-	-	-	-
	non-advanced adenoma 16	caecum	current neoplasia	KV301-A	D	-	-	-	-	+	-	-	-	-	-	-	-	-	-	-	-	-	-	-	-	-	+	+	+	-	-	-	-	-	-	-	-	-	+	-
		transversum	current neoplasia	KV302-A	D	-	-	-	-	+	-	-	-	-	-	-	-	-	-	-	-	-	-	-	-	-	+	-	-	-	-	-	-	-	-	-	-	-	+	-
		rectum	current neoplasia	KV303-A	A	-	-	-	-	+	-	-	-	-	-	-	-	-	-	-	-	-	-	+	-	-	-	-	-	-	-	-	+	-	-	-	-	-	-	-
		rectum	current neoplasia	KV303-B	B1	-	-	-	-	+	-	-	-	-	-	-	-	-	-	-	-	-	-	-	-	+	+	-	-	-	-	-	-	-	-	-	-	-	-	-
	non-advanced adenoma 17	caecum	current neoplasia	KV307-A	D	-	+	+	-	+	-	-	+	-	-	+	-	-	-	-	-	-	-	-	-	+	+	+	+	-	-	+	+	-	+	+	+	+	+	-
		caecum	current neoplasia	KV307-B	A	-	+	+	-	+	-	-	-	-	-	-	-	-	-	-	-	-	-	-	-	-	-	+	+	-	-	+	+	-	+	+	+	+	+	-
		transversum	current neoplasia	KV308-A	D	-	-	-	-	+	-	-	-	-	-	-	-	-	-	-	-	-	-	-	-	-	-	-	-	-	-	-	-	-	-	+	-	-	-	-
		transversum	current neoplasia	KV308-D	D	-	-	-	-	-	-	-	-	-	-	-	-	-	-	-	-	-	-	-	-	-	-	-	-	-	-	-	-	-	-	-	-	-	-	-
		rectum	current neoplasia	KV309-A	A	-	-	-	-	+	-	-	-	-	-	-	-	-	-	-	-	-	-	-	-	-	-	-	-	-	-	-	-	-	-	-	-	-	-	-
		rectum	current neoplasia	KV309-C	A	-	-	-	-	-	-	-	-	-	-	-	-	-	-	-	-	-	-	-	-	-	-	-	+	-	-	-	-	-	-	-	-	-	-	-
	non-advanced adenoma 18	caecum	previous neoplasia	KV310-B	D	-	-	-	-	+	-	-	+	-	-	+	-	-	-	-	-	-	-	-	-	+	+	-	-	-	-	-	+	-	-	-	-	-	+	+
		rectum	previous neoplasia	KV312-B	D	-	+	+	-	+	-	-	+	-	-	+	-	-	-	-	-	-	-	-	-	-	-	+	-	-	-	-	+	-	-	-	-	-	+	-
		rectum	previous neoplasia	KV312-C	D	-	-	-	-	+	-	-	-	-	-	-	-	-	-	-	-	-	-	-	-	+	+	-	-	-	-	-	+	-	-	-	-	-	+	+
	non-advanced adenoma 19	caecum	current neoplasia	KV313-A	D	-	-	-	-	+	+	-	-	-	+	-	-	-	-	-	-	-	-	-	-	-	-	+	-	-	-	-	+	-	-	-	-	-	+	-
		transversum	current neoplasia	KV314-A	D	-	+	+	-	+	+	-	-	+	+	-	-	-	-	-	-	-	-	-	-	+	+	+	-	-	-	-	+	-	-	-	-	-	+	-
		rectum	current neoplasia	KV315-A	D	-	-	-	-	+	+	-	-	+	+	-	-	-	-	-	-	-	-	-	-	+	-	+	-	-	-	-	+	-	-	+	-	-	+	-
		rectum	current neoplasia	KV315-B	D	-	-	+	-	+	-	-	+	-	-	-	-	-	-	-	-	-	-	-	-	+	+	-	-	-	-	-	+	-	-	-	-	-	+	+
	non-advanced adenoma 20	caecum	current neoplasia	KV316-B	A	-	-	-	-	+	-	-	-	-	-	-	-	-	-	-	-	-	-	-	-	-	+	-	-	+	-	-	-	-	-	-	-	-	-	-
		transversum	current neoplasia	KV317-A	B2	-	-	-	-	+	-	-	+	-	-	-	-	-	-	-	+	-	-	+	-	+	+	-	-	-	-	-	-	-	-	-	-	-	+	-
		rectum	current neoplasia	KV318-B	A	-	-	-	-	+	-	-	-	-	-	-	-	-	-	-	-	-	-	-	-	-	-	-	-	-	-	-	-	-	-	-	-	-	-	-
		rectum	current neoplasia	KV318-C	A	-	-	-	-	-	-	-	-	-	-	-	-	-	-	-	-	-	-	-	-	-	-	-	-	+	-	-	-	-	-	-	-	-	-	-
	non-advanced adenoma 21	caecum	current neoplasia	KV349-A	B2	-	-	-	-	+	+	-	-	-	+	+	-	-	-	-	-	-	-	-	-	+	-	+	-	-	-	-	+	-	-	-	-	+	+	-
		caecum	current neoplasia	KV349-B	B1	-	-	-	-	+	-	-	-	-	-	-	-	-	-	-	-	-	-	-	-	-	-	-	-	-	-	-	-	-	-	-	-	-	-	-
		transversum	current neoplasia	KV350-A	B2	-	+	+	-	+	+	-	-	-	+	+	-	-	-	-	-	-	-	-	-	+	-	+	-	-	-	-	+	-	-	-	-	+	+	-
		rectum	current neoplasia	KV351-A	A	-	-	-	-	+	-	-	-	-	-	-	-	-	-	-	-	-	-	-	-	-	-	-	-	-	-	-	-	-	-	+	-	-	-	-
					VAG	cdt	pks	usp	ipaH	fimA	α-hly	afa	iucD	cnf1	sfa	pap	ial	lt	st	bfpA	eaeA	stx1	stx2	ehly	pCVD	sitA	traT	iroN	iss	tsh	etsA	hlyR	fyuA	ibeA	eitA	kpsMTII	ompT	ireA	fepC	sat
					"+"	0	16	23	4	56	12	2	16	5	13	18	1	0	0	0	1	0	0	2	0	43	28	25	10	12	1	7	42	0	7	21	8	6	45	13
					"-"	71	55	48	67	15	59	69	55	66	58	53	70	71	71	71	70	71	71	69	71	28	43	46	61	59	70	64	29	71	64	50	63	65	26	58
					Total	71	71	71	71	71	71	71	71	71	71	71	71	71	71	71	71	71	71	71	71	71	71	71	71	71	71	71	71	71	71	71	71	71	71	71
	Notes:
	aE. coli isolates originating from the same individual and having the same set of detected VAGs were excluded.
	*For patient no.9, none E. coli isolate was collected.

## Sheet: aCRA (n=65)
	Individual	Biopsy localization	Neoplasia status	E. coli isolatea	Phylogroup	cdt	pks	usp	ipaH	fimA	α-hly	afa	iucD	cnf1	sfa	pap	ial	lt	st	bfpA	eaeA	stx1	stx2	ehly	pCVD	sitA	traT	iroN	iss	tsh	etsA	hlyR	fyuA	ibeA	eitA	kpsMTII	ompT	ireA	fepC	sat
	advanced adenoma 1	caecum	previous neoplasia	KV28-B	B2	-	-	-	-	-	-	-	-	-	-	-	-	-	-	-	-	-	-	-	-	-	-	-	-	-	-	-	-	-	-	-	-	-	-	-
		transversum	previous neoplasia	KV29-A	B2	-	-	+	-	+	-	-	+	-	+	-	-	-	-	-	-	-	-	-	-	-	-	+	+	+	-	+	+	+	+	-	+	-	-	-
		rectum	previous neoplasia	KV30-A	B2	-	-	+	-	+	-	-	+	-	+	-	-	-	-	-	-	-	-	-	-	+	-	+	+	+	-	+	+	+	+	-	+	-	+	-
	advanced adenoma 2	transversum	previous neoplasia	KV50-A	B2	-	-	+	-	+	-	+	+	-	-	-	-	-	-	-	-	-	-	-	-	+	+	-	-	-	-	-	+	+	-	+	-	-	+	+
	advanced adenoma 3	caecum	previous neoplasia	KV67-A	B2	-	-	-	-	+	-	-	-	-	+	+	-	-	-	-	-	-	-	-	-	-	-	-	-	-	-	-	-	-	-	-	-	-	-	-
		caecum	previous neoplasia	KV67-B	A	-	-	-	-	+	-	-	-	-	-	-	-	-	-	-	-	-	-	-	-	-	-	-	-	-	-	-	+	-	-	-	-	-	-	-
		rectum	previous neoplasia	KV69-A	B2	-	+	+	-	+	-	-	-	-	+	+	-	-	-	-	-	-	-	-	-	+	-	+	-	-	-	-	+	-	-	+	-	-	+	-
		rectum	previous neoplasia	KV69-B	A	-	-	-	+	+	-	-	-	-	-	-	-	-	-	-	-	-	-	-	-	+	+	-	-	-	-	-	+	-	-	-	-	-	-	-
		rectum	previous neoplasia	KV69-C	B2	-	+	+	-	+	-	-	+	-	-	+	-	-	-	-	-	-	-	-	-	+	+	+	+	-	-	+	+	-	-	+	+	+	+	-
	advanced adenoma 4	caecum	current neoplasia	KV76-A	A	-	-	-	-	+	-	-	-	-	-	-	-	-	-	-	-	-	-	-	-	-	-	-	-	-	-	-	-	-	-	-	-	-	-	-
		rectum	current neoplasia	KV78-A	B1	-	-	-	-	+	-	-	-	-	-	-	-	-	-	-	-	-	-	-	-	-	-	-	-	-	-	-	-	-	-	-	-	-	-	-
	advanced adenoma 5	caecum	previous neoplasia	KV79-A	A	-	-	-	-	-	-	-	-	-	-	-	-	-	-	-	-	-	-	-	-	-	+	-	-	-	-	-	+	-	-	-	-	-	+	+
		rectum	previous neoplasia	KV81-B	B1	-	-	-	-	+	-	-	+	-	-	-	-	-	-	-	-	-	-	-	-	+	+	-	-	-	-	-	+	-	-	+	-	-	-	+
		rectum	previous neoplasia	KV81-C	D	-	-	+	-	-	-	-	-	-	-	-	-	-	-	-	-	-	-	-	-	-	+	-	-	-	-	-	+	-	-	-	-	-	+	+
	advanced adenoma 6	caecum	previous neoplasia	KV82-A	B2	-	-	+	-	+	-	-	+	-	+	+	-	-	-	-	-	-	-	-	-	-	-	+	+	-	-	+	+	-	+	+	+	-	+	-
		caecum	previous neoplasia	KV82-B	B2	-	-	+	-	+	-	-	+	-	+	+	-	-	-	-	-	-	-	-	-	+	+	+	+	-	-	+	+	-	+	+	+	+	+	-
		transversum	previous neoplasia	KV83-A	B2	-	-	+	-	+	-	-	-	-	-	-	-	-	-	-	-	-	-	-	-	-	-	+	+	-	-	+	+	-	+	+	+	+	+	-
		rectum	previous neoplasia	KV84-A	B2	-	-	+	-	+	-	-	+	-	-	+	-	-	-	-	-	-	-	-	-	+	+	+	+	-	-	+	+	-	+	+	+	+	+	-
		rectum	previous neoplasia	KV84-B	B2	-	-	-	-	+	-	-	+	-	-	+	-	-	-	-	-	-	-	-	-	-	-	-	-	-	-	-	-	-	-	-	-	-	-	-
	advanced adenoma 7	rectum	current neoplasia	KV123-A	A	-	-	-	-	+	-	-	-	-	-	-	-	-	-	-	-	-	-	-	-	+	-	-	-	-	-	-	-	-	-	-	-	-	-	-
	advanced adenoma 8	caecum	current neoplasia	KV151-A	A	-	-	-	+	-	-	-	-	-	-	-	-	-	-	-	-	-	-	-	-	-	-	-	-	-	-	-	+	-	-	-	-	-	-	-
		caecum	current neoplasia	KV151-B	A	-	-	-	+	+	-	-	-	-	-	-	-	-	-	-	-	-	-	-	-	-	-	-	-	-	-	-	+	-	-	-	-	-	-	-
		caecum	current neoplasia	KV151-C	B2	-	+	+	-	+	+	-	-	-	+	-	-	-	-	-	-	-	-	-	-	+	-	+	-	-	-	-	+	-	-	+	+	-	+	-
		transversum	current neoplasia	KV152-A	A	-	-	-	+	-	-	-	-	-	-	-	-	-	-	-	-	-	-	-	-	-	-	-	-	-	-	-	-	-	-	-	-	-	-	-
		transversum	current neoplasia	KV152-C	B2	-	+	+	-	+	+	-	-	-	+	+	-	-	-	-	-	-	-	-	-	-	+	+	-	-	-	-	+	-	-	-	-	-	+	-
		rectum	current neoplasia	KV153-B	A	-	-	-	-	-	-	-	-	-	-	-	-	-	-	-	-	-	-	-	-	-	-	-	-	-	-	-	-	-	-	-	-	-	-	-
	advanced adenoma 9	caecum	previous neoplasia	KV154-A	D	-	-	-	-	+	-	-	+	-	-	-	-	-	-	-	-	-	-	-	-	-	-	-	-	-	-	-	-	-	-	-	-	-	-	-
		caecum	previous neoplasia	KV154-B	A	-	-	-	-	-	-	-	-	-	-	-	-	-	-	-	-	-	-	-	-	-	-	-	-	-	-	-	+	-	-	-	-	-	-	-
		transversum	previous neoplasia	KV155-A	D	-	-	-	-	+	-	-	+	-	-	-	-	-	-	-	-	-	-	-	-	+	+	+	+	-	+	+	+	-	-	-	+	-	+	-
		rectum	previous neoplasia	KV156-A	D	-	-	-	-	-	-	-	+	-	-	-	-	-	-	-	-	-	-	-	-	+	+	+	+	-	+	+	+	-	+	-	+	-	+	-
		rectum	previous neoplasia	KV156-B	A	-	-	-	-	-	-	-	-	-	-	-	-	-	-	-	-	-	-	-	-	-	-	-	-	-	-	-	+	-	+	-	-	-	-	-
	advanced-adenoma 10	caecum	current neoplasia	KV196-A	B2	-	-	+	-	+	-	-	+	-	-	-	-	-	-	-	-	-	-	-	-	+	+	-	-	-	-	-	+	-	-	-	-	-	+	+
		rectum	current neoplasia	KV198-A	B2	-	-	+	-	+	-	-	-	-	-	-	-	-	-	-	-	-	-	-	-	+	+	-	-	-	-	-	+	-	-	-	-	-	+	+
	advanced-adenoma 11	caecum	current neoplasia	KV208-A	B2	-	-	+	-	+	-	-	+	-	-	+	-	-	-	-	-	-	-	-	-	+	+	+	+	-	-	+	+	-	+	+	+	-	+	-
		caecum	current neoplasia	KV208-C	B2	-	+	+	-	+	+	-	-	-	+	+	-	-	-	-	-	-	-	-	-	-	+	+	-	-	-	-	+	-	-	-	-	-	+	-
		transversum	current neoplasia	KV209-A	B2	-	-	+	-	+	-	-	+	-	-	+	-	-	-	-	-	-	-	-	-	-	-	+	+	-	-	+	+	-	+	+	+	+	+	-
		rectum	current neoplasia	KV210-B	B2	-	-	+	-	+	-	-	+	-	-	+	-	-	-	-	-	-	-	-	-	+	+	+	+	-	-	+	+	-	+	+	+	+	+	-
	advanced-adenoma 12	caecum	current neoplasia	KV211-A	A	-	-	-	-	+	-	-	-	-	-	-	-	-	-	-	-	-	-	+	-	-	-	-	-	-	-	-	+	-	-	-	-	-	-	-
		caecum	current neoplasia	KV213-A	A	-	+	+	-	+	-	-	-	-	-	-	-	-	-	-	-	-	-	+	-	+	-	+	-	-	-	-	+	-	-	-	-	-	+	-
	advanced-adenoma 13	rectum	current neoplasia	KV249-A	B1	-	-	-	-	+	-	-	-	-	-	-	-	-	-	-	-	-	-	-	-	+	-	-	-	-	-	-	-	-	-	-	-	-	-	-
	advanced-adenoma 14	rectum	current neoplasia	KV255-B	D	-	+	+	-	+	-	-	-	-	+	-	-	-	-	-	-	-	-	-	-	+	-	+	-	-	-	-	+	+	-	+	-	-	+	-
	advanced-adenoma 15	caecum	current neoplasia	KV259-A	B2	-	+	+	-	+	-	-	-	+	+	+	-	-	-	-	-	-	-	-	-	+	-	+	-	-	+	-	+	-	-	-	-	-	+	-
		caecum	current neoplasia	KV259-B	B2	-	+	+	-	+	-	-	-	-	+	-	-	-	-	-	+	-	-	-	-	+	-	+	-	-	-	-	+	-	-	+	-	-	+	-
		transversum	current neoplasia	KV260-A	B2	-	+	+	-	+	-	-	-	+	+	+	-	-	-	-	-	-	-	-	-	+	+	+	-	-	+	-	+	-	-	+	-	-	+	-
		transversum	current neoplasia	KV260-B	B2	-	+	+	-	+	-	-	-	-	+	-	-	-	-	-	-	-	-	-	-	+	+	+	-	-	-	-	+	-	-	+	-	-	+	-
		rectum	current neoplasia	KV261-A	B2	-	+	+	-	+	-	-	-	-	+	+	-	-	-	-	+	-	-	-	-	+	-	+	-	-	+	-	+	-	-	-	-	-	+	-
		rectum	current neoplasia	KV261-B	B2	-	+	+	-	+	-	-	-	-	+	-	-	-	-	-	-	-	-	-	-	+	+	+	-	-	-	-	+	-	-	+	-	-	+	-
	advanced-adenoma 16	rectum	current neoplasia	KV273-B	B2	-	+	+	-	+	-	-	-	-	+	-	-	-	-	-	-	-	-	-	-	+	+	+	+	-	+	+	+	+	+	+	+	-	+	-
	advanced-adenoma 17	rectum	current neoplasia	KV282-D	D	-	-	-	-	+	-	-	-	+	-	+	-	-	-	-	-	-	-	-	-	+	+	-	-	-	-	-	+	-	-	+	-	+	+	+
	advanced-adenoma 18	caecum	previous neoplasia	KV331-B	D	-	-	+	-	+	-	-	-	-	-	-	-	-	-	-	-	-	-	-	-	-	+	-	-	-	-	-	-	-	-	-	-	-	+	-
		transversum	previous neoplasia	KV332-A	A	-	-	-	+	-	-	-	-	-	-	-	-	-	-	-	-	-	-	-	-	-	-	-	-	-	-	-	+	-	-	-	-	-	-	-
		transversum	previous neoplasia	KV332-B	D	-	-	+	-	+	-	-	-	-	-	-	-	-	+	-	-	-	-	-	-	-	+	-	-	-	-	-	-	-	-	-	-	-	+	-
		rectum	previous neoplasia	KV333-B	A	-	-	-	+	-	-	-	-	-	-	-	-	-	-	-	-	-	-	-	-	-	-	-	-	-	-	-	-	-	-	-	-	-	-	-
	advanced-adenoma 19	caecum	previous neoplasia	KV334-A	B2	-	-	+	-	+	-	-	-	-	-	+	-	-	-	-	-	-	-	-	-	+	-	-	-	-	-	-	-	+	-	-	-	-	+	-
		caecum	previous neoplasia	KV334-B	A	-	-	-	-	+	-	-	-	-	-	-	-	-	-	-	-	-	-	-	-	-	-	-	-	-	-	-	-	-	-	-	-	-	-	-
		caecum	previous neoplasia	KV334-C	A	-	-	-	-	+	-	-	-	-	-	-	-	-	-	-	-	-	-	-	-	+	-	-	-	-	-	-	-	-	-	-	-	-	-	-
		transversum	previous neoplasia	KV335-A	A	-	-	-	-	+	-	-	-	-	-	-	-	-	-	-	-	-	-	-	-	-	-	-	-	-	-	-	-	-	-	+	-	-	-	-
		transversum	previous neoplasia	KV335-B	B2	-	+	+	-	+	+	-	+	-	-	+	-	-	-	-	-	-	-	-	-	+	-	+	-	-	-	-	+	-	-	-	-	-	+	+
		rectum	previous neoplasia	KV336-A	A	-	-	-	-	+	-	-	-	-	-	-	-	-	-	-	-	-	-	-	-	+	+	-	-	-	-	-	+	-	-	-	-	-	-	-
		rectum	previous neoplasia	KV336-B	D	-	-	-	-	+	-	-	-	-	-	-	-	-	-	-	-	-	-	-	-	-	-	-	-	-	-	-	-	-	-	-	-	-	+	-
	advanced-adenoma 20	caecum	previous neoplasia	KV337-A	B2	-	+	+	-	+	-	-	-	-	+	-	-	-	-	-	-	-	-	-	-	+	+	+	-	-	-	-	+	+	-	+	-	-	+	-
		caecum	previous neoplasia	KV337-B	B2	-	+	+	-	+	-	-	-	-	+	+	-	-	-	-	-	-	-	-	-	+	+	+	-	-	-	-	+	-	-	-	-	+	+	+
		transversum	previous neoplasia	KV338-A	B2	-	+	+	-	+	-	-	-	-	+	+	-	-	-	-	-	-	-	-	-	-	-	+	-	-	-	-	+	-	-	-	-	+	+	+
		transversum	previous neoplasia	KV338-B	A	-	-	-	-	+	-	-	-	-	+	-	-	-	-	-	-	-	-	-	+	-	-	-	-	-	-	-	+	-	-	-	-	-	-	-
		rectum	previous neoplasia	KV339-A	B2	-	+	+	-	+	-	-	-	-	+	-	-	-	-	-	-	-	-	-	-	+	+	+	-	-	+	-	+	+	-	+	-	-	+	-
					VAG	cdt	pks	usp	ipaH	fimA	α-hly	afa	iucD	cnf1	sfa	pap	ial	lt	st	bfpA	eaeA	stx1	stx2	ehly	pCVD	sitA	traT	iroN	iss	tsh	etsA	hlyR	fyuA	ibeA	eitA	kpsMTII	ompT	ireA	fepC	sat
					"+"	0	19	35	6	54	4	1	17	3	22	20	0	0	1	0	2	0	0	2	1	34	27	30	13	2	7	13	47	8	12	22	14	9	39	10
					"-"	65	46	30	59	11	61	64	48	62	43	45	65	65	64	65	63	65	65	63	64	31	38	35	52	63	58	52	18	57	53	43	51	56	26	55
					Total	65	65	65	65	65	65	65	65	65	65	65	65	65	65	65	65	65	65	65	65	65	65	65	65	65	65	65	65	65	65	65	65	65	65	65
	Notes:
	aE. coli isolates originating from the same individual and having the same set of detected VAGs were excluded.

## Sheet: CRC (n=64)
	Individual	Biopsy localization	Neoplasia status	E. coli isolatea	Phylogroup	cdt	pks	usp	ipaH	fimA	α-hly	afa	iucD	cnf1	sfa	pap	ial	lt	st	bfpA	eaeA	stx1	stx2	ehly	pCVD	sitA	traT	iroN	iss	tsh	etsA	hlyR	fyuA	ibeA	eitA	kpsMTII	ompT	ireA	fepC	sat
	Carcinoma 1	caecum	current neoplasia	KV1-A	A	-	-	-	-	-	-	-	-	-	-	-	-	-	-	-	-	-	-	-	-	-	-	-	-	-	-	-	-	-	-	-	-	-	-	-
		caecum	current neoplasia	KV1-B	A	-	-	-	-	+	-	-	-	-	+	+	-	-	-	-	-	-	-	-	-	+	+	+	+	-	+	+	+	+	+	+	+	-	+	-
		transversum	current neoplasia	KV2-B	B2	-	+	+	-	+	-	-	-	+	-	-	-	-	-	-	-	-	-	-	-	+	+	+	+	-	+	+	+	+	+	+	+	-	+	-
		rectum	current neoplasia	KV3-A	A	-	-	-	+	-	-	-	-	-	-	-	-	-	-	-	-	-	-	-	-	-	-	-	-	-	-	-	-	-	-	-	-	-	-	-
	Carcinoma 2	caecum	previous neoplasia	KV13-A	A	-	-	-	-	-	-	-	+	-	+	-	-	-	-	-	-	-	-	-	-	+	+	-	-	-	-	-	+	-	-	+	-	-	-	+
		rectum	previous neoplasia	KV15-A	A	-	-	-	-	-	-	-	+	-	+	-	-	-	-	-	-	-	-	-	-	-	-	-	-	-	-	-	-	-	-	-	-	-	-	-
		rectum	previous neoplasia	KV15-B	A	-	-	-	-	-	-	-	+	-	+	-	-	-	-	-	-	-	-	-	-	+	+	+	+	-	+	+	+	+	+	+	+	-	+	-
	Carcinoma 3	caecum	previous neoplasia	KV19-A	B2	-	+	+	-	+	-	-	-	-	+	+	-	-	-	-	-	-	-	-	-	+	+	+	-	-	+	-	+	-	-	+	-	-	+	+
		traversum	previous neoplasia	KV20-B	B2	-	+	+	-	+	-	-	-	+	-	-	-	-	-	-	-	-	-	-	-	+	+	+	-	-	+	-	+	-	-	+	-	-	+	+
	Carcinoma 5	caecum	previous neoplasia	KV40-A	A	-	-	-	+	-	-	-	-	-	-	-	-	-	-	-	-	-	-	-	-	-	-	-	-	-	-	-	-	-	-	-	-	-	-	-
		rectum	previous neoplasia	KV42-A	A	-	-	-	-	+	-	-	-	-	-	-	-	-	-	-	-	-	-	-	-	-	-	-	-	-	-	-	-	-	-	-	-	-	-	-
	Carcinoma 6	caecum	current neoplasia	KV70-A	A	-	-	-	-	-	-	-	+	-	-	-	-	-	-	-	-	-	-	-	-	+	+	-	-	-	-	-	+	-	-	+	-	-	-	+
		transversum	current neoplasia	KV71-B	A	-	-	-	-	-	-	-	-	-	-	-	-	-	-	-	-	-	-	-	-	+	+	-	-	-	-	-	+	-	-	+	-	-	-	+
		rectum	current neoplasia	KV72-A	A	-	-	+	-	-	-	-	+	-	-	-	-	-	-	-	-	-	-	-	-	+	+	-	-	-	-	-	+	-	-	+	-	-	-	+
	Carcinoma 7	transversum	current neoplasia	KV128-C	B2	-	-	+	-	+	-	-	-	-	-	+	-	-	-	-	-	-	-	-	-	+	-	-	-	-	-	-	+	-	-	+	-	+	+	-
		rectum	current neoplasia	KV129-C	A	-	-	+	-	+	-	-	-	-	-	+	-	-	-	-	-	-	-	-	-	+	-	-	-	-	-	-	+	-	-	+	-	+	+	-
	Carcinoma 8	rectum	current neoplasia	KV192-A	B1	-	-	-	-	+	-	-	-	-	-	-	-	-	-	-	-	-	-	-	-	-	-	-	-	-	-	-	-	-	-	-	-	-	-	-
	Carcinoma 9	caecum	previous neoplasia	KV202-A	D	-	+	+	-	+	-	-	-	-	-	+	-	-	-	-	-	-	-	-	-	+	-	+	-	-	-	-	+	+	-	+	-	-	+	-
		caecum	previous neoplasia	KV202-B	B2	-	-	+	-	+	-	-	+	-	-	+	-	-	-	-	-	-	-	-	-	+	+	+	+	-	-	+	+	-	+	+	+	+	+	-
		transversum	previous neoplasia	KV203-B	D	-	-	+	-	+	-	-	+	-	-	+	-	-	-	-	+	-	-	-	-	+	+	+	+	-	-	+	+	-	+	-	+	-	+	-
		rectum	previous neoplasia	KV204-A	D	-	+	+	-	+	-	-	-	-	+	-	-	-	-	-	-	-	-	-	-	+	-	+	-	-	-	-	+	+	-	+	-	-	+	-
		rectum	previous neoplasia	KV204-B	B1	-	-	-	-	+	-	-	-	-	-	-	-	-	-	-	-	-	-	-	-	-	+	-	-	-	-	-	-	-	-	-	-	-	-	-
		rectum	previous neoplasia	KV204-C	D	-	-	+	-	+	-	-	+	-	-	+	-	-	-	-	-	-	-	-	-	+	+	+	+	-	-	+	+	-	+	-	+	-	+	-
		rectum	previous neoplasia	KV204-D	D	-	+	+	-	+	+	-	-	-	+	-	-	-	-	-	-	-	-	-	-	+	-	+	-	-	-	-	+	+	-	+	-	-	+	-
	Carcinoma 10	caecum	current neoplasia	KV220-A	D	-	-	-	-	+	-	-	+	-	-	+	-	-	-	-	-	-	-	-	-	+	+	-	-	-	-	-	+	-	-	+	-	-	+	+
		transversum	current neoplasia	KV221-A	D	-	-	-	-	+	-	+	+	-	-	-	+	-	-	-	-	-	-	-	-	+	+	-	-	-	-	-	+	-	-	+	-	-	+	+
		rectum	current neoplasia	KV222-A	B2	-	+	+	-	+	-	+	+	-	-	-	-	-	-	-	-	-	-	-	-	+	+	-	-	-	-	-	+	-	-	+	-	-	+	+
	Carcinoma 11	rectum	current neoplasia	KV246-A	B1	-	-	-	-	+	-	-	-	-	-	-	-	-	-	-	-	-	-	-	-	-	+	-	-	-	-	-	-	-	-	-	-	-	-	-
	Carcinoma 12	cekum	previous neoplasia	KV256-B	A	-	-	-	-	+	-	+	+	-	-	-	-	-	-	-	-	-	-	-	-	+	+	-	-	-	-	-	-	-	-	-	-	-	-	-
		transversum	previous neoplasia	KV257-A	A	-	-	-	-	+	-	-	-	-	-	-	-	-	-	-	-	-	-	-	-	+	+	-	-	-	-	-	+	-	-	+	-	-	-	+
		rectum	previous neoplasia	KV258-B	A	-	-	-	-	+	-	+	+	-	-	-	-	-	-	-	-	-	-	-	-	+	+	-	-	-	-	-	+	-	-	+	-	-	-	+
	Carcinoma 13	rectum	current neoplasia	KV297-A	B2	-	-	+	-	+	-	-	-	-	-	-	-	-	-	-	-	-	-	-	-	+	+	+	+	-	-	-	+	+	-	+	-	-	+	-
	Carcinoma 14	caecum	current neoplasia	KV304-A	A	-	-	-	-	+	-	-	-	-	-	-	-	-	-	-	-	-	-	-	-	-	-	-	-	-	-	-	-	-	-	-	-	-	-	-
		transversum	current neoplasia	KV305-B	D	-	+	+	-	+	-	-	-	-	+	-	-	-	-	-	-	-	-	-	-	+	-	+	-	-	-	-	+	-	-	+	-	-	+	-
		rectum	current neoplasia	KV306-C	A	-	-	-	+	-	-	-	+	-	-	-	-	-	-	-	-	-	-	-	-	-	+	-	-	-	-	-	-	-	-	-	-	-	-	+
	Carcinoma 15	caecum	previous neoplasia	KV319-B	B2	-	-	+	-	-	+	-	+	-	-	+	-	-	-	-	-	-	-	-	-	+	+	+	-	-	-	-	+	-	-	+	-	-	+	+
		rectum	previous neoplasia	KV321-B	B2	-	-	+	-	-	+	-	+	-	+	+	-	-	-	-	+	-	-	-	-	+	+	+	-	-	-	-	+	-	-	+	-	-	+	+
	Carcinoma 16	caecum	previous neoplasia	KV322-A	B2	-	-	+	-	+	-	-	-	-	-	+	-	-	-	-	-	-	-	-	-	+	-	+	-	-	-	-	+	+	-	+	-	-	+	-
		caecum	previous neoplasia	KV322-B	D	-	-	-	-	+	-	-	-	-	-	-	-	-	-	-	-	-	-	-	-	-	-	-	-	-	-	-	-	-	-	-	-	-	+	-
		transversum	previous neoplasia	KV323-B	B2	-	-	+	-	+	-	-	-	-	+	+	-	-	-	-	+	-	-	-	-	+	-	+	-	-	-	-	+	+	-	+	-	-	+	-
		rectum	previous neoplasia	KV324-A	B2	-	-	+	-	+	+	-	-	-	+	+	-	-	-	-	-	-	-	-	-	+	-	+	-	-	-	-	+	+	-	+	-	-	+	-
		rectum	previous neoplasia	KV324-B	D	-	-	-	-	+	-	-	-	-	-	+	-	-	-	-	-	-	-	-	-	+	-	-	-	-	-	-	+	-	-	+	-	-	+	+
	Carcinoma 17	transversum	previous neoplasia	KV326-A	B2	-	-	+	-	+	-	-	-	-	+	+	-	-	-	-	-	-	-	-	-	-	-	+	-	-	-	-	+	+	-	+	-	-	+	-
	Carcinoma 18	caecum	current neoplasia	KV340-A	B2	-	-	-	-	+	+	-	-	-	+	-	-	-	-	-	-	-	-	-	-	+	-	+	-	-	-	-	+	+	-	+	-	-	+	-
		transversum	current neoplasia	KV341-A	B2	-	+	+	-	+	+	-	-	-	+	-	-	-	-	-	-	-	-	-	-	-	-	+	-	-	-	-	+	+	-	+	-	-	+	-
		rectum	current neoplasia	KV342-A	B2	-	+	+	-	+	-	-	-	-	+	-	-	-	-	-	-	-	-	-	-	+	-	+	-	-	-	-	+	+	-	+	-	-	+	-
		rectum	current neoplasia	KV342-B	B2	-	-	-	-	+	+	-	-	-	+	-	-	-	-	-	-	-	-	-	-	-	-	+	-	-	-	-	+	+	-	+	-	-	-	-
	Carcinoma 19	cekum	previous neoplasia	KV343-B	B2	-	+	+	-	+	-	-	-	-	+	+	-	-	-	-	-	-	-	-	-	+	-	+	-	-	-	-	+	-	-	+	-	-	+	-
		traversum	previous neoplasia	KV344-B	B2	-	+	+	-	+	+	-	-	-	+	+	-	-	-	-	-	-	-	-	-	+	-	+	-	-	+	-	+	-	-	+	-	-	+	-
		rectum	previous neoplasia	KV345-A	B2	-	+	+	-	+	-	+	-	-	+	+	-	-	-	-	-	-	-	-	-	+	-	+	-	-	-	-	+	-	-	+	-	-	+	-
	Carcinoma 20	transversum	previous neoplasia	KV347-A	B2	-	+	+	-	+	+	-	-	-	-	+	-	-	-	-	-	-	-	-	-	+	-	+	-	-	-	-	+	-	-	-	-	-	+	-
		transversum	previous neoplasia	KV347-B	D	-	-	-	-	+	-	-	-	-	-	+	-	-	-	-	-	-	-	-	-	+	+	-	-	-	-	-	+	-	-	-	-	-	+	-
		rectum	previous neoplasia	KV348-A	B2	-	+	+	-	+	+	-	-	-	+	+	-	-	-	-	-	-	-	-	-	+	-	+	-	-	-	-	+	-	-	+	-	-	+	-
		rectum	previous neoplasia	KV348-B	D	-	-	-	-	+	-	-	-	-	-	+	-	-	-	-	-	-	-	-	-	-	-	-	-	-	-	-	+	-	-	+	-	-	+	-
	Carcinoma 21	caecum	previous neoplasia	KV361-A	B2	-	+	+	-	+	-	-	-	-	-	-	-	-	-	-	-	-	-	-	-	+	+	+	-	-	-	-	+	+	-	+	-	-	+	-
		caecum	previous neoplasia	KV361-B	A	-	-	-	-	+	-	-	-	-	-	-	-	-	-	-	-	-	-	-	-	-	-	-	-	-	-	-	-	-	-	-	-	-	-	-
		caecum	previous neoplasia	KV361-C	D	-	-	+	-	+	-	+	+	-	-	+	-	-	-	-	-	-	-	-	-	+	-	-	-	-	-	-	+	-	-	-	-	-	+	+
		transversum	previous neoplasia	KV362-A	A	-	-	-	-	+	-	-	-	-	-	-	-	-	-	-	-	-	-	-	-	-	+	-	-	-	-	-	-	+	-	-	-	-	-	-
		transversum	previous neoplasia	KV362-C	B2	-	+	+	-	+	-	-	-	-	+	-	-	-	-	-	-	-	-	-	-	+	+	+	-	-	-	-	+	-	-	+	-	-	+	-
		rectum	previous neoplasia	KV363-A	A	-	-	-	-	+	-	-	-	-	-	-	-	-	-	-	-	-	-	-	-	-	+	-	-	-	-	-	-	-	-	-	-	-	-	-
		rectum	previous neoplasia	KV363-C	B2	-	+	+	-	+	-	-	-	-	-	-	-	-	-	-	-	-	-	-	-	+	+	+	-	-	-	-	+	+	-	+	-	-	+	-
	Carcinoma 22	transversum	previous neoplasia	KV365-A	D	-	-	-	-	+	-	-	-	-	-	-	-	-	-	-	-	+	-	-	-	+	-	-	-	-	-	-	+	-	-	-	-	-	+	-
		rectum	previous neoplasia	KV366-A	A	-	-	-	-	+	-	-	-	-	-	-	-	-	-	-	-	-	-	-	-	-	-	-	-	-	-	-	-	-	-	-	-	-	-	-
		rectum	previous neoplasia	KV366-B	D	-	-	-	-	+	-	-	-	-	-	+	-	-	-	-	-	-	-	-	-	+	-	-	-	-	-	-	+	-	-	-	-	-	+	-
					VAG	cdt	pks	usp	ipaH	fimA	α-hly	afa	iucD	cnf1	sfa	pap	ial	lt	st	bfpA	eaeA	stx1	stx2	ehly	pCVD	sitA	traT	iroN	iss	tsh	etsA	hlyR	fyuA	ibeA	eitA	kpsMTII	ompT	ireA	fepC	sat
					"+"	0	18	32	3	52	10	6	17	2	21	25	1	0	0	0	3	1	0	0	0	45	30	31	7	0	6	6	48	18	6	41	6	3	42	16
					"-"	64	46	32	61	12	54	58	47	62	43	39	63	64	64	64	61	63	64	64	64	19	34	33	57	64	58	58	16	46	58	23	58	61	22	48
					Total	64	64	64	64	64	64	64	64	64	64	64	64	64	64	64	64	64	64	64	64	64	64	64	64	64	64	64	64	64	64	64	64	64	64	64
	Notes:
	aE. coli isolates originating from the same individual and having the same set of detected VAGs were excluded.
	*For patient no. 4, none E. coli isolate was collected.

## Sheet: Duplicate E. coli (n=71)
		Individual	Biopsy localization	Neoplasia status	E. coli isolatea	Phylogroup	cdt	pks	usp	ipaH	fimA	α-hly	afa	iucD	cnf1	sfa	pap	ial	lt	st	bfpA	eaeA	stx1	stx2	ehly	pCVD	sitA	traT	iroN	iss	tsh	etsA	hlyR	fyuA	ibeA	eitA	kpsMTII	ompT	ireA	fepC	sat
	Healthy	Healthy 1	rectum		KV6-B	B2	-	-	+	-	+	-	-	-	-	-	-	-	-	-	-	-	-	-	-	-	+	+	+	+	-	-	+	+	-	-	-	+	-	+	-
		Healthy 2	rectum		KV24-A	B2	-	-	-	-	+	-	+	+	-	-	-	-	-	-	-	-	-	-	-	-	+	+	-	-	-	-	-	+	-	-	+	-	-	+	+
		Healthy 3	caecum		KV25-B	B2	-	-	-	-	+	-	+	+	-	-	-	-	-	-	-	-	-	-	-	-	+	+	-	-	-	-	-	+	-	-	-	-	-	+	+
		Healthy 3	transversum		KV26-A	B2	-	-	-	-	+	-	+	+	-	-	-	-	-	-	-	-	-	-	-	-	+	+	-	-	-	-	-	+	-	-	-	-	-	+	+
		Healthy 3	transversum		KV26-B	B2	-	-	-	-	+	-	+	+	-	-	-	-	-	-	-	-	-	-	-	-	+	+	-	-	-	-	-	+	-	-	-	-	-	+	+
		Healthy 3	transversum		KV26-C	B2	-	-	-	-	+	-	+	+	-	-	-	-	-	-	-	-	-	-	-	-	+	+	-	-	-	-	-	+	-	-	-	-	-	+	+
		Healthy 3	rectum		KV27-A	B2	-	-	-	-	+	-	+	+	-	-	-	-	-	-	-	-	-	-	-	-	+	+	-	-	-	-	-	+	-	-	-	-	-	+	+
		Healthy 3	rectum		KV27-B	B2	-	-	-	-	+	-	+	+	-	-	-	-	-	-	-	-	-	-	-	-	+	+	-	-	-	-	-	+	-	-	-	-	-	+	+
		Healthy 6	rectum		KV63-A	B2	-	+	+	-	+	+	-	+	+	-	+	-	-	-	-	-	-	-	-	-	+	-	-	-	+	-	-	+	-	-	+	-	+	+	+
		Healthy 7	caecum		KV88-B	A	-	-	-	-	+	-	-	-	-	-	-	-	-	-	-	-	-	-	-	-	-	-	-	-	-	-	-	+	-	-	-	-	-	-	-
		Healthy 7	transversum		KV89-B	A	-	-	-	-	+	-	-	-	-	-	-	-	-	-	-	-	-	-	-	-	-	-	-	-	-	-	-	+	-	-	-	-	-	-	-
		Healthy 9	caecum		KV97-A	A	-	-	-	-	+	-	-	+	-	-	+	-	-	-	-	-	-	-	-	-	+	+	-	-	-	-	-	+	-	-	-	-	-	+	+
		Healthy 9	transversum		KV98-A	A	-	-	-	-	+	-	-	+	-	-	+	-	-	-	-	-	-	-	-	-	+	+	-	-	-	-	-	+	-	-	-	-	-	+	+
		Healthy 11	transversum		KV116-A	A	-	-	-	+	-	-	-	-	-	-	-	-	-	-	-	-	-	-	-	-	-	-	-	-	-	-	-	+	-	-	-	-	-	-	-
		Healthy 12	caecum		KV118-A	D	-	-	-	-	+	-	-	-	-	-	+	-	-	-	-	-	-	-	-	-	+	+	-	-	-	-	-	+	-	-	-	-	-	+	-
		Healthy 12	caecum		KV118-B	D	-	-	-	-	+	-	-	-	-	-	+	-	-	-	-	-	-	-	-	-	+	+	-	-	-	-	-	+	-	-	-	-	-	+	-
		Healthy 14	transversum		KV134-A	A	-	-	-	-	+	-	-	+	-	-	+	-	-	-	-	-	-	-	-	-	+	+	-	-	-	-	-	+	-	-	-	-	-	-	-
		Healthy 15	caecum		KV136-A	A	-	-	-	-	+	-	-	-	-	-	-	-	-	-	-	-	-	-	-	-	+	-	-	-	-	-	-	-	-	-	-	-	-	-	-
		Healthy 15	transversum		KV137-A	A	-	-	-	-	+	-	-	-	-	-	-	-	-	-	-	-	-	-	-	-	+	-	-	-	-	-	-	-	-	-	-	-	-	-	-
		Healthy 17	transversum		KV161-A	B2	-	-	+	-	+	-	-	-	+	-	-	-	-	-	-	-	-	-	-	-	+	+	-	-	-	-	-	+	-	-	+	-	-	+	+
		Healthy 19	transversum		KV179-A	A	-	-	-	-	+	-	-	-	-	-	-	-	-	-	-	-	-	-	-	-	+	-	-	-	-	-	-	+	-	-	+	-	-	-	+
	nCRA	Non-advanced adenoma 6	transversum	previous neoplasia	KV146-A	B2	-	+	+	-	+	-	-	+	-	+	-	-	-	-	-	-	-	-	-	-	+	-	+	-	-	-	-	+	-	-	+	-	-	+	+
		Non-advanced adenoma 10	caecum	current neoplasia	KV226-D	D	-	-	-	-	+	-	-	-	-	-	+	-	-	-	-	-	-	-	-	-	+	+	-	-	-	-	-	+	-	-	-	-	-	+	-
		Non-advanced adenoma 10	transversum	current neoplasia	KV227-A	D	-	-	-	-	+	-	-	-	-	-	+	-	-	-	-	-	-	-	-	-	+	+	-	-	-	-	-	+	-	-	-	-	-	+	-
		Non-advanced adenoma 10	transversum	current neoplasia	KV227-B	D	-	-	-	-	+	-	-	-	-	-	+	-	-	-	-	-	-	-	-	-	+	+	-	-	-	-	-	+	-	-	-	-	-	+	-
		Non-advanced adenoma 10	rectum	current neoplasia	KV228-B	D	-	-	-	-	+	-	-	-	-	-	+	-	-	-	-	-	-	-	-	-	+	+	-	-	-	-	-	+	-	-	-	-	-	+	-
		Non-advanced adenoma 12	transversum	current neoplasia	KV269-A	B2	-	-	+	-	+	-	-	-	-	-	+	-	-	-	-	-	-	-	-	-	+	+	+	+	-	-	+	+	-	+	+	+	+	+	-
		Non-advanced adenoma 12	transversum	current neoplasia	KV269-B	B2	-	-	+	-	+	-	-	-	-	-	+	-	-	-	-	-	-	-	-	-	+	+	+	+	-	-	+	+	-	+	+	+	+	+	-
		Non-advanced adenoma 14	caecum	current neoplasia	KV289-C	B1	-	-	-	-	+	-	-	-	-	-	-	-	-	-	-	-	-	-	-	-	+	+	+	+	-	-	+	-	-	-	-	+	-	-	-
		Non-advanced adenoma 15	caecum	current neoplasia	KV298-B	A	-	-	-	-	+	-	-	-	-	-	-	-	-	-	-	-	-	-	-	-	-	-	-	-	-	-	-	-	-	-	-	-	-	-	-
		Non-advanced adenoma 15	transversum	current neoplasia	KV299-B	A	-	-	-	-	+	-	-	-	-	-	-	-	-	-	-	-	-	-	-	-	-	-	-	-	-	-	-	-	-	-	-	-	-	-	-
		Non-advanced adenoma 17	rectum	current neoplasia	KV309-B	A	-	-	-	-	+	-	-	-	-	-	-	-	-	-	-	-	-	-	-	-	-	-	-	-	-	-	-	-	-	-	-	-	-	-	-
		Non-advanced adenoma 18	transversum	previous neoplasia	KV311-B	D	-	-	-	-	+	-	-	-	-	-	-	-	-	-	-	-	-	-	-	-	+	+	-	-	-	-	-	+	-	-	-	-	-	+	+
		Non-advanced adenoma 19	caecum	current neoplasia	KV313-B	D	-	-	+	-	+	-	-	+	-	-	-	-	-	-	-	-	-	-	-	-	+	+	-	-	-	-	-	+	-	-	-	-	-	+	+
		Non-advanced adenoma 19	transversum	current neoplasia	KV314-B	D	-	-	+	-	+	-	-	+	-	-	-	-	-	-	-	-	-	-	-	-	+	+	-	-	-	-	-	+	-	-	-	-	-	+	+
		Non-advanced adenoma 20	transversum	current neoplasia	KV317-C	A	-	-	-	-	+	-	-	-	-	-	-	-	-	-	-	-	-	-	-	-	-	+	-	-	+	-	-	-	-	-	-	-	-	-	-
		Non-advanced adenoma 20	rectum	current neoplasia	KV318-A	B2	-	-	-	-	+	-	-	+	-	-	-	-	-	-	-	+	-	-	+	-	+	+	-	-	-	-	-	-	-	-	-	-	-	+	-
		Non-advanced adenoma 21	transversum	current neoplasia	KV350-B	B1	-	-	-	-	+	-	-	-	-	-	-	-	-	-	-	-	-	-	-	-	-	-	-	-	-	-	-	-	-	-	-	-	-	-	-
	aCRA	Advanced adenoma 3	transversum	previous neoplasia	KV68-A	B2	-	+	+	-	+	-	-	-	-	+	+	-	-	-	-	-	-	-	-	-	+	-	+	-	-	-	-	+	-	-	+	-	-	+	-
		Advanced adenoma 3	transversum	previous neoplasia	KV68-B	A	-	-	-	-	+	-	-	-	-	-	-	-	-	-	-	-	-	-	-	-	-	-	-	-	-	-	-	+	-	-	-	-	-	-	-
		Advanced adenoma 4	transversum	current neoplasia	KV77-A	A	-	-	-	-	+	-	-	-	-	-	-	-	-	-	-	-	-	-	-	-	-	-	-	-	-	-	-	-	-	-	-	-	-	-	-
		Advanced adenoma 5	transversum	previous neoplasia	KV80-A	A	-	-	-	-	-	-	-	-	-	-	-	-	-	-	-	-	-	-	-	-	-	+	-	-	-	-	-	+	-	-	-	-	-	+	+
		Advanced adenoma 6	transversum	previous neoplasia	KV83-B	B2	-	-	+	-	+	-	-	+	-	-	+	-	-	-	-	-	-	-	-	-	+	+	+	+	-	-	+	+	-	+	+	+	+	+	-
		Advanced adenoma 7	caecum	current neoplasia	KV121-A	A	-	-	-	-	+	-	-	-	-	-	-	-	-	-	-	-	-	-	-	-	+	-	-	-	-	-	-	-	-	-	-	-	-	-	-
		Advanced adenoma 7	transversum	current neoplasia	KV122-A	A	-	-	-	-	+	-	-	-	-	-	-	-	-	-	-	-	-	-	-	-	+	-	-	-	-	-	-	-	-	-	-	-	-	-	-
		Advanced adenoma 7	transversum	current neoplasia	KV122-B	A	-	-	-	-	+	-	-	-	-	-	-	-	-	-	-	-	-	-	-	-	+	-	-	-	-	-	-	-	-	-	-	-	-	-	-
		Advanced-adenoma 10	caecum	current neoplasia	KV196-B	B2	-	-	+	-	+	-	-	+	-	-	-	-	-	-	-	-	-	-	-	-	+	+	-	-	-	-	-	+	-	-	-	-	-	+	+
		Advanced-adenoma 10	transversum	current neoplasia	KV197-A	B2	-	-	+	-	+	-	-	+	-	-	-	-	-	-	-	-	-	-	-	-	+	+	-	-	-	-	-	+	-	-	-	-	-	+	+
		Advanced-adenoma 10	transversum	current neoplasia	KV197-C	B2	-	-	+	-	+	-	-	+	-	-	-	-	-	-	-	-	-	-	-	-	+	+	-	-	-	-	-	+	-	-	-	-	-	+	+
		Advanced-adenoma 12	transversum	current neoplasia	KV212-A	A	-	-	-	-	+	-	-	-	-	-	-	-	-	-	-	-	-	-	+	-	-	-	-	-	-	-	-	+	-	-	-	-	-	-	-
		Advanced-adenoma 13	caecum	current neoplasia	KV247-A	B1	-	-	-	-	+	-	-	-	-	-	-	-	-	-	-	-	-	-	-	-	+	-	-	-	-	-	-	-	-	-	-	-	-	-	-
		Advanced-adenoma 13	transversum	current neoplasia	KV248-A	B1	-	-	-	-	+	-	-	-	-	-	-	-	-	-	-	-	-	-	-	-	+	-	-	-	-	-	-	-	-	-	-	-	-	-	-
		Advanced-adenoma 14	caecum	current neoplasia	KV253-A	D	-	+	+	-	+	-	-	-	-	+	-	-	-	-	-	-	-	-	-	-	+	-	+	-	-	-	-	+	+	-	+	-	-	+	-
		Advanced-adenoma 14	transversum	current neoplasia	KV254-A	D	-	+	+	-	+	-	-	-	-	+	-	-	-	-	-	-	-	-	-	-	+	-	+	-	-	-	-	+	+	-	+	-	-	+	-
		Advanced-adenoma 18	caecum	previous neoplasia	KV331-A	A	-	-	-	+	-	-	-	-	-	-	-	-	-	-	-	-	-	-	-	-	-	-	-	-	-	-	-	-	-	-	-	-	-	-	-
		Advanced-adenoma 19	transversum	previous neoplasia	KV335-C	A	-	-	-	-	+	-	-	-	-	-	-	-	-	-	-	-	-	-	-	-	+	+	-	-	-	-	-	+	-	-	-	-	-	-	-
	CRC	Carcinoma 1	transversum	current neoplasia	KV2-A	A	-	-	-	+	-	-	-	-	-	-	-	-	-	-	-	-	-	-	-	-	-	-	-	-	-	-	-	-	-	-	-	-	-	-	-
		Carcinoma 2	transversum	previous neoplasia	KV14-A	A	-	-	-	-	-	-	-	+	-	+	-	-	-	-	-	-	-	-	-	-	+	+	-	-	-	-	-	+	-	-	+	-	-	-	+
		Carcinoma 9	transversum	previous neoplasia	KV203-A	B2	-	-	+	-	+	-	-	+	-	-	+	-	-	-	-	-	-	-	-	-	+	+	+	+	-	-	+	+	-	+	+	+	+	+	-
		Carcinoma 11	caecum	current neoplasia	KV244-B	B1	-	-	-	-	+	-	-	-	-	-	-	-	-	-	-	-	-	-	-	-	-	+	-	-	-	-	-	-	-	-	-	-	-	-	-
		Carcinoma 11	transversum	current neoplasia	KV245-A	B1	-	-	-	-	+	-	-	-	-	-	-	-	-	-	-	-	-	-	-	-	-	+	-	-	-	-	-	-	-	-	-	-	-	-	-
		Carcinoma 13	caecum	current neoplasia	KV295-A	B2	-	-	+	-	+	-	-	-	-	-	-	-	-	-	-	-	-	-	-	-	+	+	+	+	-	-	-	+	+	-	+	-	-	+	-
		Carcinoma 13	caecum	current neoplasia	KV295-B	B2	-	-	+	-	+	-	-	-	-	-	-	-	-	-	-	-	-	-	-	-	+	+	+	+	-	-	-	+	+	-	+	-	-	+	-
		Carcinoma 13	transversum	current neoplasia	KV296-A	B2	-	-	+	-	+	-	-	-	-	-	-	-	-	-	-	-	-	-	-	-	+	+	+	+	-	-	-	+	+	-	+	-	-	+	-
		Carcinom 14	caecum	current neoplasia	KV319-C	B2	-	-	+	-	-	+	-	+	-	-	+	-	-	-	-	-	-	-	-	-	+	+	+	-	-	-	-	+	-	-	+	-	-	+	+
		Carcinoma 15	transversum	previous neoplasia	KV320-A	B2	-	-	+	-	-	+	-	+	-	-	+	-	-	-	-	-	-	-	-	-	+	+	+	-	-	-	-	+	-	-	+	-	-	+	+
		Carcinoma 16	transversum	previous neoplasia	KV323-A	D	-	-	-	-	+	-	-	-	-	-	-	-	-	-	-	-	-	-	-	-	-	-	-	-	-	-	-	-	-	-	-	-	-	+	-
		Carcinoma 20	caecum	previous neoplasia	KV346-A	B2	-	+	+	-	+	+	-	-	-	+	+	-	-	-	-	-	-	-	-	-	+	-	+	-	-	-	-	+	-	-	+	-	-	+	-
		Carcinoma 22	caecum	previous neoplasia	KV364-A	A	-	-	-	-	+	-	-	-	-	-	-	-	-	-	-	-	-	-	-	-	-	-	-	-	-	-	-	-	-	-	-	-	-	-	-
		Carcinoma 22	caecum	previous neoplasia	KV364-B	D	-	-	-	-	+	-	-	-	-	-	+	-	-	-	-	-	-	-	-	-	+	-	-	-	-	-	-	+	-	-	-	-	-	+	-
		Carcinoma 22	transversum	previous neoplasia	KV365-B	A	-	-	-	-	+	-	-	-	-	-	-	-	-	-	-	-	-	-	-	-	-	-	-	-	-	-	-	-	-	-	-	-	-	-	-
		Notes:
		aE. coli isolates excluded based on the same set of detected VAGs and isolation from the same individuals.
