# Supplementary material for: Escherichia coli from biopsies differ in virulence genes between patients with colorectal neoplasia and healthy controls
Source: Front Microbiol. 2023 Apr 13;14:1141619. doi: 10.3389/fmicb.2023.1141619 (PMC10133476; doi:10.3389/fmicb.2023.1141619)
Supplement: Supplementary Table 2 — List of primers and PCR profiles. [file Table_2.XLSX]

## Sheet: primers, reaction profiles
	List of primers used for virulence factors detection and lenght of PCR products								Reaction profiles used for multiplex PCR detection of virulence factors
	Virulence factor		Primer	Sequence 5´-3´	PCR product lenght (bp)	References			ipaH, iucC, fimA	initial denaturation (94 °C, 5 min), 34 cycles [denaturation (94 °C, 30 sec), annealing (52 °C, 30 sec), extension (72 °C, 1 min)], final extension (72 °C, 7 min)
	α-hemolysin	α-hly	F	aacaaggataagcactgttctggct	1177	Yamamoto et al. (1995)
			R	accatataagcggtcattcccgtca					pCVD432	initial denaturation (94 °C, 2 min), 29 cycles [denaturation (94 °C, 1 min), annealing (55 °C, 1,5 min), extension (72 °C, 1 min)], final extension (72 °C, 10 min)
	aﬁmbrial adhesin	afaI	F	gctgggcagcaaactgataactctc	750	Yamamoto et al. (1995)
			R	catcaagctgtttgttcgtccgccg
	aerobactin synthesis	iucD/aer	F	taccggattgtcatatgcagaccgt	602	Yamamoto et al. (1995)			ial, lt, st, bfpaA, eaeA	initial denaturation (95 °C, 5 min), 39 cycles [denaturation (95 °C, 45 sec), annealing (50 °C, 45 sec), extension (72 °C, 45 sec)], final extension (72 °C, 10)
			R	aatatcttcctccagtccggagaag
	cytotoxic necrotizing factor	cnf1	F	aagatggagtttcctatgcaggag	498	Yamamoto et al. (1995)
			R	cattcagagtcctgccctcattatt					hly, afa, iucD/aer, cnf1, sfa, pap	initial denaturation (95 °C, 5 min), 4 cycles [denaturation (94 °C, 1 min), annealing (60 °C, 30 sec), extension (72 °C, 3 min)], 4 cycles [denaturation (94 °C, 1 min), annealing (61 °C, 30 sec), extension (72 °C, 3 min)], 4 cycles [denaturation (94 °C, 1 min), annealing (62 °C, 30 sec), extension (72 °C, 3 min)], 4 cycles [denaturation (94 °C, 1 min), annealing (63 °C, 30 sec), extension (72 °C,…
	S-ﬁmbriae	sfa	F	ctccggagaactgggtgcatcttac	410	Yamamoto et al. (1995)
			R	cggaggagtaattacaaacctggca
	P-ﬁmbriae	pap	F	gacggctgtactgcagggtgtggcg	328	Yamamoto et al. (1995)
			R	atatcctttctgcagggatgcaata
	aggregative adherence plasmid	pCVD432	F	ctggcgaaagactgtatcat	630	Schmidt et al. (1995)
			R	caatgtatagaaatccgctgtt
	locus associated with invasivity	ial	F	ggtatgatgatgatgagtcca	650	López-Saucedo et al. (2003)
			R	ggaggccaacaattatttcc
	thermolabile enterotoxin	lt	F	ggcgacagattataccgtgc	450	López-Saucedo et al. (2003)			ehly, stx1, stx2	initial denaturation (95 °C, 1 min), 10 cycles [denaturation (95 °C, 1 min), annealing (65 °C, 2 min), extension (72 °C, 1,5 min)], 5 cycles [denaturation (95 °C, 1 min), annealing (60 °C, 2 min), extension (72 °C, 1,5 min)], 10 cycles [denaturation (95 °C, 1 min), annealing (65 °C, 2 min), extension (72 °C, 1,5 min)], 10 cycles [denaturation (95 °C, 1 min), annealing (65 °C, 2 min), extension (7…
			R	cggtctctatattccctgtt
	thermostable enterotoxin	st	F	atttttctttctgtattgtctt	190	López-Saucedo et al. (2003)
			R	cacccggtacaagcaggatt
	bundle-forming pilus	bfpA	F	aatggtgcttgcgcttgctgc	324	Paciorek (2002)
			R	gccgctttatccaacctggta
	intimin	eaeA	F	gacccggcacaagcataagc	384	Paton and Paton (1998)
			R	ccacctgcagcaacaagagg					sitA, traT	initial denaturation (95 °C, 5 min), 30 cycles [denaturation (95 °C, 30 sec), annealing (60 °C, 30 sec), extension (72 °C, 1 min)], final extension (72 °C, 7 min)
	locus associated with invasivity	ipaH	F	tccgaattccttgaccgccttt	690	Kuhnert et al. (1997)			iroN, iss
			R	ttcgaattcacgcatcacctgtgca					tsh, etsA
	aerobactin synthesis *	iucC	F	gcgaattcggcgatgaccgctactg	810	Kuhnert et al. (1997)			hlyF, fyuA
			R	gcgaattccagcgtgaagccagtg					ibeA, eitA
	ﬁmbriae type I	fimA	F	ggcgaattctgttctgtcggctctgtc	510	Kuhnert et al. (1997)			kpsMTII, ompT
			R	ttggaattcaaccttgaaggtcgcatc					ireA
	Shiga toxin 1	stx1	F	ataaatcgccattcgttgactac	180	Paton and Paton (1998)			fepC
			R	agaacgcccactgagatcatc					sat
	Shiga toxin 2	stx2	F	ggcactgtctgaaactgctcc	255	Paton and Paton (1998)			cdt, pks, usp	initial denaturation (95 °C, 5 min), 30 cycles [denaturation (95 °C, 30 sec), annealing (55 °C, 30 sec), extension (72 °C, 1 min)], final extension (72 °C, 7 min)
			R	tcgccagttatctgacattctg
	enterohemolysin	ehly	F	gcatcatcaagcgtacgttcc	534	Paton and Paton (1998)
			R	aatgagccaagctggttaagct
	cytolethal distending toxin	cdt	F	ccaggaattcctgtccgaga	194	This study (GenBank: AB647636.1)
			R	cgtatgccaagcaatggtcg					* Two genes from the same operon (iucC and iucD) were detected as a part of two independent multiplex reactions. Since prevalence of both genes was similar, only data for iucD deteminant were analyzed and published.
	iron transport	eitA	F	acgccgggttaatagttgggagatag	450	Johnson et al. (2006)
			R	atcgatagcgtcagcccggaagttag
	transport system	etsA	F	caactgggcgggaacgaaatcagga	284	Johnson et al. (2006)
			R	tcagttccgcgctggcaacaacctac
	enterobactin transport	fepC	F	tacctggataatgctgtcgg	347	Ye and Xu (2001)
			R	atggtgttgatggggctg
	yersiniabactin receptor	fyuA	F	tgattaaccccgcgacgggaa	880	Johnson and Stell (2000)
			R	cgcagtaggcacgatgttgta
	overproduction of outer membrane vesicles	hlyF	F	ggcgatttaggcattccgatactc	599	Johnson et al. (2006)
			R	acggggtcgctagttaaggag
	invasion of brain epithelium protein A	ibeA	F	aggcaggtgtgcgccgcgtac	170	Johnson and Stell (2000)
			R	tggtgctccggcaaaccatgc
	iron responsive element	ireA	F	agatacgcttgttgttac	788	Li et al. (2016)
			R	cattccatgctgctac
	salmochelin receptor	iroN	F	aagtcaaagcaggggttgcccg	667	Rodriguez-Siek et al. (2005)
			R	gatcgccgacattaagacgcag
	increased serum survival protein	iss	F	cagcaacccgaaccacttgatg	323	Rodriguez-Siek et al. (2005)
			R	agcattgccagagcggcagaa
	capsule synthesis	kpsMTII	F	gcgcatttgctgatactgttg	272	Johnson and Stell (2000)
			R	catccagacgataagcatgagca
	outer membrane protease T	ompT	F	tcatcccggaagcctccctcactactat	496	Daga et al. (2019)
			R	tagcgtttgctgcactggcttctgatac
	colibactin	pks	F	gcgcatcctcaagagtaaata	283	Shimpoh et al. (2017)
			R	gcgctctatgctcatcaacc
	secreted autotransporter toxin	sat	F	gcagctaccgcaataggaggt	937	Johnson et al. (2003)
			R	cattcagagtaccggggccta
	iron transport	sitA	F	agggggcacaactgattctcg	608	Rodriguez-Siek et al. (2005)
			R	taccgggccgttttctgtgc
	complement resistance protein	traT	F	ggtgtggtgcgatgagcacag	290	Johnson and Stell (2000)
			R	cacggttcagccatccctgag
	temperature-sensitive hemagglutinin	tsh	F	gggaaatgacctgaatgctgg	420	Maurer et al. (1998)
			R	ccgctcatcagtcagtaccac
	uropathogenic-specific protein	usp	F	acattcacggcaagcctcag	440	Bauer et al. (2002)
			R	agcgagttcctggtgaaagc
	Primers sequences, products lenght and reaction profiles were previously published in:
	* Bauer RJ, Zhang L, Foxman B, Siitonen A, Jantunen ME, Saxen H, Marrs CF. Molecular epidemiology of 3 putative virulence genes for Escherichia coli urinary tract infection-usp, iha, and iroN(E. coli). J Infect Dis. 2002;185(10):1521-4.
	* Daga AP, Koga VL, Soncini JGM, de Matos CM, Perugini MRE, Pelisson M, Kobayashi RKT, Vespero EC. Escherichia coli Bloodstream Infections in Patients at a University Hospital: Virulence Factors and Clinical Characteristics. Front Cell Infect Microbiol. 2019 Jun 6;9:191.
	* Johnson JR, Stell A L. Extended virulence genotypes of Escherichia coli strains from patients with urosepsis in relation to phylogeny and host compromise. J. Infect. Dis. 2000; 181: 261-272.
	* Johnson JR, Gajewski A, Lesse AJ, Russo TA. Extraintestinal pathogenic Escherichia coli as a cause of invasive nonurinary infections. J Clin Microbiol. 2003;41(12):5798-802.
	* Johnson TJ, Siek KE, Johnson SJ, Nolan LK. DNA sequence of a ColV plasmid and prevalence of selected plasmid-encoded virulence genes among avian Escherichia coli strains. J Bacteriol. 2006 Jan;188(2):745-58.
	* Kuhnert P, Hacker J, Mühldorfer I, Burnens AP, Nicolet J, Frey J. Detection system for Escherichia coli-specific virulence genes: absence of virulence determinants in B and Cstrains. Appl Environ Microbiol. 1997; 63:703-709.
	* Li Y, Dai J, Zhuge X, Wang H, Hu L, Ren J, Chen L, Li D, Tang F. Iron-regulated gene ireA in avian pathogenic Escherichia coli participates in adhesion and stress-resistance. BMC Vet Res. 2016;12(1):167.
	* López-Saucedo C, Cerna JF, Villegas-Sepulveda N, Thompson R, Velazquez FR,Torres J, Tarr PI, Estrada-García T. Single multiplex polymerase chain reaction to detect diverse loci associated with diarrheagenic Escherichia coli. Emerging Infect Dis. 2003;9:127-131.
	* Maurer JJ, Brown TP, Steffens WL, Thayer SG. The occurrence of ambient temperature-regulated adhesins, curli, and the temperature-sensitive hemagglutinin tsh among avian Escherichia coli. Avian Dis. 1998;42(1):106-18.
	* Paciorek J. Virulence properties of Escherichia coli faecal strains isolated in Poland from healthy children and strains belonging to serogroups O18, O26, O44, O86, O126 and O127 isolated from children with diarrhoea. J. Med Microbiol. 2002; 51: 548-556.
	* Paton AW, Paton JC. Detection and characterization of Shiga toxigenic Escherichia coli by using multiplex PCR assays for stx1, stx2, eaeA, enterohemorrhagic E. coli hlyA, rfbO111, and rfbO157. J Clin Microbiol. 1998; 36:598-602.
	* Rodriguez-Siek KE, Giddings CW, Doetkott C, Johnson TJ, Nolan LK. Characterizing the APEC pathotype. Vet Res. 2005;36(2):241-56.
	* Schmidt H, Knop C, Franke S, Aleksic S, Heesemann J, Karch H. Development of PCR for screening of enteroaggregative Escherichia coli. J Clin Microbiol. 1995; 33:701-705.
	* Shimpoh T, Hirata Y, Ihara S, Suzuki N, Kinoshita H, Hayakawa Y, Ota Y, Narita A, Yoshida S, Yamada A, Koike K. Prevalence of pks-positive Escherichia coli in Japanese patients with or without colorectal cancer. Gut Pathog. 2017;9:35.
	* Yamamoto S, Terai A, Yuri K, Kurazono H, Takeda Y, Yoshida O. Detection of urovirulence factors in Escherichia coli by multiplex polymerase chain reaction. FEMS Immunol Med Microbiol. 1995; 12:85-90.
	* Ye C, Xu J. Prevalence of iron transport gene on pathogenicity-associated island of uropathogenic Escherichia coli in E. coli O157:H7 containing shiga toxin gene. J. Clin. Microbiol. 2001; 39: 2300-2305.
