# Supplementary material for: Escherichia coli from biopsies differ in virulence genes between patients with colorectal neoplasia and healthy controls
Source: Front Microbiol. 2023 Apr 13;14:1141619. doi: 10.3389/fmicb.2023.1141619 (PMC10133476; doi:10.3389/fmicb.2023.1141619)
Supplement: Supplementary Table 3 — Statistical analysis. [file Table_3.XLSX]

## Sheet: E. coli isolates (n=246)
	Total mucosal		Healthy		Neoplasia		non-advanced CRA		advanced CRA		CRC		Current neoplasia		Previous neoplasia				Statistical analysis for phylogroups - Fisher exact test; p-values						Additional statistical analysis for phylogroups and identified VAGs associated with neoplasia - Fisher exact test; p-values
	n=246	%	n=46	%	n=200	%	n=71	%	n=65	%	n=64	%	n=100	%	n=100	%			Healthy vs. Neoplasia		Healthy vs. nCRA	Healthy vs. aCRA	Healthy vs. CRC			nCRA vs. aCRA	nCRA vs. CRC	aCRA vs. CRC		Healthy vs. Current	Healthy vs. Previous	Current vs. Previous
A	74	30.0813	17	36.9565	57	28.5	16	22.5352	20	30.7692	21	32.8125	30	30	27	27		A	0.2864		0.098	0.5433	0.688		A	0.3322	0.2462	1		0.448	0.2474	0.7542
B1	17	6.91057	2	4.34783	15	7.5	9	12.6761	3	4.61538	3	4.6875	8	8	7	7		B1	0.7465		0.1969	1	1		B1	0.1327	0.1344	1		0.5056	0.7199	1
B2	89	36.1789	13	28.2609	76	38	18	25.3521	33	50.7692	25	39.0625	38	38	38	38		B2	0.2377		0.8308	0.0201	0.3101		B2	0.0027	0.0987	0.2167		0.2692	0.2692	1
D	66	26.8293	14	30.4348	52	26	28	39.4366	9	13.8462	15	23.4375	24	24	28	28		D	0.581		0.4302	0.0556	0.5113		D	0.001	0.0639	0.1811		0.423	0.8445	0.6289
Total	246		46		200		71		65		64		100		100				Statistical analysis for all 35 tested VAGs - Fisher exact test; p-values						ibeA	0.0021	<0,0001	0.0294		0.1713	0.0127	0.14
																			Healthy vs. Neoplasia		Healthy vs. nCRA	Healthy vs. aCRA	Healthy vs. CRC		iroN	0.223	0.223	0.8607		0.0078	0.0009	0.4752
cdt	0	0	0	0	0	0	0	0	0	0	0	0	0	0	0	0		cdt	1		0.2333	1	1		sfa	0.0497	0.0734	1		0.0007	0.0007	1
pks	59	23.9837	6	13.0435	53	26.5	16	22.5352	19	29.2308	18	28.125	29	29	24	24		pks	0.0573		0.1969	0.0641	0.0657		usp	0.0151	0.533	0.7258		0.0448	0.0287	0.887
usp	102	41.4634	12	26.087	90	45	23	32.3944	35	53.8462	32	50	44	44	46	46		usp	0.0205		0.5382	0.0038	0.0175		afa	1	0.1493	0.0619		0.0365	0.0512	1
ipaH	18	7.31707	5	10.8696	13	6.5	4	5.6338	6	9.23077	3	4.6875	8	8	5	5		ipaH	0.344		0.3128	0.7599	0.275		iucD	0.6908	0.6892	1		0.0003	0.961	0.0332
fimA	203	82.5203	41	89.1304	162	81	56	78.8732	54	83.0769	52	81.25	81	81	81	81		fimA	0.2805		0.2096	0.4232	0.4176		sat	0.8194	0.4039	0.194		0.0113	0.0708	0.4756
α-hly	28	11.3821	2	4.34783	26	13	12	16.9014	4	6.15385	10	15.625	17	17	9	9		α-hly	0.1232		0.04656	1	0.0709
afa	16	6.50407	7	15.2174	9	4.5	2	2.8169	1	1.53846	6	9.375	4	4	5	5		afa	0.0154		0.0275	0.0085	0.3822			Statistical significance after correction for multiple testing (padj=0.0125) is in blue.
iucD	72	29.2683	22	47.8261	50	25	16	22.5352	17	26.1538	17	26.5625	18	18	32	32		iucD	0.0037		0.0081	0.0261	0.0269
cnf1	14	5.69106	4	8.69565	10	5	5	7.04225	3	4.61538	2	3.125	7	7	3	3		cnf1	0.3043		0.7368	0.4457	0.2339
sfa	58	23.5772	2	4.34783	56	28	13	18.3099	22	33.8462	21	32.8125	28	28	28	28		sfa	0.0004		0.0445	0.0001	0.0002
pap	73	29.6748	10	21.7391	63	31.5	18	25.3521	20	30.7692	25	39.0625	25	25	38	38		pap	0.2145		0.8248	0.3862	0.0639
ial	2	0.813008	0	0	2	1	1	1.40845	0	0	1	1.5625	1	1	1	1		ial	1		1	1	1
lt	0	0	0	0	0	0	0	0	0	0	0	0	0	0	0	0		lt	1		1	1	1
st	1	0.406504	0	0	1	0.5	0	0	1	1.53846	0	0	0	0	1	1		st	1		1	1	1
bfpA	0	0	0	0	0	0	0	0	0	0	0	0	0	0	0	0		bfpA	1		1	1	1
eaeA	7	2.84553	1	2.17391	6	3	1	1.40845	2	3.07692	3	4.6875	3	3	3	3		eaeA	1		1	1	0.6386
stx1	1	0.406504	0	0	1	0.5	0	0	0	0	1	1.5625	0	0	1	1		stx1	1		1	1	1
stx2	0	0	0	0	0	0	0	0	0	0	0	0	0	0	0	0		stx2	1		1	1	1
ehly	4	1.62602	0	0	4	2	2	2.8169	2	3.07692	0	0	4	4	0	0		ehly	1		0.5187	0.5102	1
pCVD	1	0.406504	0	0	1	0.5	0	0	1	1.53846	0	0	0	0	1	1		pCVD	1		1	1	1
sitA	155	63.0081	33	71.7391	122	61	43	60.5634	34	52.3077	45	70.3125	60	60	62	62		sitA	0.2355		0.2396	0.0495	1
traT	108	43.9024	23	50	85	42.5	28	39.4366	27	41.5385	30	46.875	41	41	44	44		traT	0.411		0.3401	0.4404	0.847
iroN	94	38.2114	8	17.3913	86	43	25	35.2113	30	46.1538	31	48.4375	40	40	46	46		iroN	0.0012		0.0571	0.0022	0.0011
iss	36	14.6341	6	13.0435	30	15	10	14.0845	13	20	7	10.9375	13	13	17	17		iss	0.8214		1	0.4453	0.7712
tsh	19	7.72358	5	10.8696	14	7	12	16.9014	2	3.07692	0	0	8	8	6	6		tsh	0.365		0.4303	0.1239	0.0112
etsA	19	7.72358	5	10.8696	14	7	1	1.40845	7	10.7692	6	9.375	6	6	8	8		etsA	0.365		0.0341	1	1
hlyR	30	12.1951	4	8.69565	26	13	7	9.85915	13	20	6	9.375	10	10	16	16		hlyR	0.6171		1	0.1175	1
fyuA	169	68.6992	32	69.5652	137	68.5	42	59.1549	47	72.3077	48	75	66	66	71	71		fyuA	1		0.3269	0.8326	0.6647
ibeA	27	10.9756	1	2.17391	26	13	0	0	8	12.3077	18	28.125	9	9	17	17		ibeA	0.0352		0.3932	0.0779	0.0018
eitA	30	12.1951	5	10.8696	25	12.5	7	9.85915	12	18.4615	6	9.375	9	9	16	16		eitA	1		1	0.3009	1
kpsMTII	99	40.2439	15	32.6087	84	42	21	29.5775	22	33.8462	41	64.0625	42	42	42	42		kpsMTII	0.3171		0.8379	1	0.0006
ompT	33	13.4146	5	10.8696	28	14	8	11.2676	14	21.5385	6	9.375	11	11	17	17		ompT	0.8103		1	0.2014	1
ireA	24	9.7561	6	13.0435	18	9	6	8.4507	9	13.8462	3	4.6875	10	10	8	8		ireA	0.4115		0.5356	1	0.1609
fepC	153	62.1951	27	58.6957	126	63	45	63.3803	39	60	42	65.625	62	62	64	64		fepC	0.6153		0.6981	1	0.5495
sat	56	22.7642	17	36.9565	39	19.5	13	18.3099	10	15.3846	16	25	17	17	22	22		sat	0.0181		0.0307	0.0131	0.2086

## Sheet: Individuals (n=81)
		Total mucosal		Healthy		Neoplasia		non-advanced CRA		advanced CRA		CRC		Current neoplasia		Previous neoplasia				Statistical analysis for all 35 tested VAGs - Fisher exact test (GraphPad); p-values							Additional statistical analysis for identified VAGs associated with neoplasia - Fisher exact test; p-values
		n=81	%	n=20	%	n=61	%	n=20	%	n=20	%	n=21	%	n=35	%	n=26	%			Healthy vs. Neoplasia		Healthy vs. nCRA	Healthy vs. aCRA	Healthy vs. CRC				nCRA vs. aCRA	nCRA vs. CRC	aCRA vs. CRC		Healthy vs. Current	Healthy vs. Previous	Current vs. Previous
	cdt	0	0	0	0	0	0	0	0	0	0	0	0	0	0	0	0		cdt	1		1	1	1			ibeA	0.0202	0.0034	0.7742		0.3995	0.0278	0.0738
	pks	31	38.2716	4	20	27	44.2623	9	45	9	45	9	42.8571	16	45.7143	11	42.3077		pks	0.066		0.176	0.176	0.1809			iroN	0.7411	0.7442	1		0.0491	0.0008	0.1055
	usp	49	60.4938	7	35	42	68.8525	12	60	15	75	15	71.4286	22	62.8571	20	76.9231		usp	0.0094		0.2049	0.0248	0.0294			sfa	0.5145	0.118	0.5377		0.0195	0.0002	0.1171
	ipaH	11	13.5802	2	10	9	14.7541	3	15	3	15	3	14.2857	5	14.2857	4	15.3846		ipaH	0.7231		1	1	1			usp	0.5006	0.5204	1		0.0557	0.0066	0.2763
	fimA	77	95.0617	20	100	57	93.4426	19	95	20	100	18	85.7143	33	94.2857	24	92.3077		fimA	0.5674		1	1	0.2317			afa	1	0.6628	0.3433		0.2419	0.7126	0.4461
	α-hly	15	18.5185	1	5	14	22.9508	5	25	3	15	6	28.5714	7	20	7	26.9231		α-hly	0.0996		0.1818	0.605	0.931			iucD	0.7524	0.3543	0.3543		0.0239	1	0.0107
	afa	11	13.5802	4	20	7	11.4754	2	10	1	5	4	19.0476	3	8.57143	4	15.3846		afa	0.4513		0.6614	0.3416	1			sat	1	0.7513	0.5204		0.084	1	0.0633
	iucD	41	50.6173	13	65	28	45.9016	11	55	9	45	8	38.0952	11	31.4286	17	65.3846		iucD	0.1979		0.7475	0.3406	0.125
	cnf1	11	13.5802	3	15	8	13.1148	4	20	2	10	2	9.52381	5	14.2857	3	11.5385		cnf1	1		1	1	0.6628				Statistical significance after correction for multiple testing (padj=0.0125) is in blue.
	sfa	28	34.5679	1	5	27	44.2623	6	30	9	45	12	57.1429	12	34.2857	15	57.6923		sfa	0.001		0.0915	0.0084	0.0005
	pap	36	44.4444	6	30	30	49.1803	10	50	8	40	12	57.1429	13	37.1429	17	65.3846		pap	0.1951		0.3332	0.7411	0.118
	ial	2	2.46914	0	0	2	3.27869	1	5	0	0	1	4.7619	1	2.85714	1	3.84615		ial	1		1	1	1
	lt	0	0	0	0	0	0	0	0	0	0	0	0	0	0	0	0		lt	1		1	1	1
	st	1	1.23457	0	0	1	1.63934	0	0	1	5	0	0	0	0	1	3.84615		st	1		1	1	1
	bfpA	0	0	0	0	0	0	0	0	0	0	0	0	0	0	0	0		bfpA	1		1	1	1
	eaeA	6	7.40741	1	5	5	8.19672	1	5	1	5	3	14.2857	2	5.71429	3	11.5385		eaeA	1		1	1	0.606
	stx1	1	1.23457	0	0	1	1.63934	0	0	0	0	1	4.7619	0	0	1	3.84615		stx1	1		1	1	1
	stx2	0	0	0	0	0	0	0	0	0	0	0	0	0	0	0	0		stx2	1		1	1	1
	ehly	3	3.7037	0	0	3	4.91803	2	10	1	5	0	0	3	8.57143	0	0		ehly	0.571		0.4872	1	1
	pCVD	1	1.23457	0	0	1	1.63934	0	0	1	5	0	0	0	0	1	3.84615		pCVD	1		1	1	1
	sitA	71	87.6543	17	85	54	88.5246	19	95	18	90	17	80.9524	31	88.5714	23	88.4615		sitA	0.7021		0.605	1	1
	traT	54	66.6667	11	55	43	70.4918	16	80	14	70	13	61.9048	24	68.5714	19	73.0769		traT	0.2747		0.176	0.5145	0.7557
	iroN	44	54.321	5	25	39	63.9344	14	70	12	60	13	61.9048	19	54.2857	20	76.9231		iroN	0.0039		0.0104	0.0536	0.0278
	iss	21	25.9259	4	20	17	27.8689	7	35	6	30	4	19.0476	8	22.8571	9	34.6154		iss	0.5689		0.4801	0.7164	1
	tsh	11	13.5802	4	20	7	11.4754	6	30	1	5	0	0	3	8.57143	4	15.3846		tsh	0.4513		0.7164	0.3416	0.0478
	etsA	11	13.5802	2	10	9	14.7541	1	5	4	20	4	19.0476	3	8.57143	6	23.0769		etsA	0.7231		1	0.6614	0.6628
	hlyR	18	22.2222	3	15	15	24.5902	6	30	6	30	3	14.2857	6	17.1429	9	34.6154		hlyR	0.5383		0.4506	0.4506	1
	fyuA	70	86.4198	18	90	52	85.2459	17	85	17	85	18	85.7143	27	77.1429	25	96.1538		fyuA	0.7231		1	1	1
	ibeA	15	18.5185	1	5	14	22.9508	0	0	6	30	8	38.0952	5	14.2857	9	34.6154		ibeA	0.1		1	0.0915	0.0205
	eitA	17	20.9877	4	20	13	21.3115	5	25	5	25	3	14.2857	5	14.2857	8	30.7692		eitA	1		1	1	0.6965
	kpsMTII	47	58.0247	8	40	39	63.9344	10	50	12	60	17	80.9524	20	57.1429	19	73.0769		kpsMTII	0.072		0.7512	0.3431	0.0109
	ompT	19	23.4568	3	15	16	26.2295	6	30	7	35	3	14.2857	7	20	9	34.6154		ompT	0.3758		0.4506	0.2733	0.2772
	ireA	14	17.284	3	15	11	18.0328	4	20	5	25	2	9.52381	6	17.1429	5	19.2308		ireA	1		1	0.6948	0.6965
	fepC	68	83.9506	16	80	52	85.2459	19	95	17	85	16	76.1905	28	80	24	92.3077		fepC	0.7261		0.3416	1	1
	sat	32	39.5062	10	50	22	36.0656	7	35	6	30	9	42.8571	9	25.7143	13	50		sat	0.3006		0.5231	0.3332	0.7579
