# Supplementary material for: Escherichia coli from biopsies differ in virulence genes between patients with colorectal neoplasia and healthy controls
Source: Front Microbiol. 2023 Apr 13;14:1141619. doi: 10.3389/fmicb.2023.1141619 (PMC10133476; doi:10.3389/fmicb.2023.1141619)
Supplement: Supplementary Table 4 — Correlation analysis. [file Table_4.XLSX]

## Sheet: E. coli (n=246)
p-value	HC	nCRA	aCRA	CRC	PhyloA	PhyloB1	PhyloB2	PhyloD	usp	afa	iucD	sfa	iroN	ibeA	sat		p-value	HC	nCRA	aCRA	CRC	PhyloA	PhyloB1	PhyloB2	PhyloD	0 VAGs	1 VAGs	2 VAGS	3 VAGS	4 VAGS
HC		1.03949e-06	4.612e-06	5.85033e-06	0.261285	0.449289	0.216796	0.542379	0.0188246	0.00773139	0.00205491	0.000600809	0.00119	0.0342655	0.0107751		HC		1.03949e-06	4.612e-06	5.85033e-06	0.261285	0.449289	0.216796	0.542379	0.0319109	0.0192155	0.0832535	0.00917037	0.076161
nCRA	1.03949e-06		5.92698e-10	9.22016e-10	0.101012	0.0231252	0.0243759	0.00434641	0.0663547	0.136345	0.140446	0.216714	0.539265	0.000408028	0.290474		nCRA	1.03949e-06		5.92698e-10	9.22016e-10	0.101012	0.0231252	0.0243759	0.00434641	0.220721	0.95008	0.252914	0.207965	0.0182151
aCRA	4.612e-06	5.92698e-10		9.83852e-09	0.888444	0.397088	0.00419221	0.00575131	0.0180847	0.0587696	0.521938	0.0229513	0.125471	0.690213	0.0988692		aCRA	4.612e-06	5.92698e-10		9.83852e-09	0.888444	0.397088	0.00419221	0.00575131	0.174654	0.273474	0.296509	0.317129	0.0981141
CRC	5.85033e-06	9.22016e-10	9.83852e-09		0.581463	0.417019	0.578562	0.478492	0.10791	0.280769	0.582002	0.0432076	0.0505723	1.7949e-07	0.621645		CRC	5.85033e-06	9.22016e-10	9.83852e-09		0.581463	0.417019	0.578562	0.478492	0.0710654	0.300338	0.48835	0.00900482	0.018703
PhyloA	0.261285	0.101012	0.888444	0.581463		0.00493248	0	1.00816e-10	1.33227e-15	0.113682	0.0844519	3.67522e-05	3.07754e-13	0.0226971	0.109027		PhyloA	0.261285	0.101012	0.888444	0.581463		0.00493248	0	1.00816e-10	0	0.00609294	0.00362616	5.13024e-05	0.0150005
PhyloB1	0.449289	0.0231252	0.397088	0.417019	0.00493248		0.00121388	0.00953406	0.00192856	0.261509	0.100979	0.0753881	0.79851	0.488245	0.0859901		PhyloB1	0.449289	0.0231252	0.397088	0.417019	0.00493248		0.00121388	0.00953406	0.392616	0.145067	0.997485	0.0494669	0.314746
PhyloB2	0.216796	0.0243759	0.00419221	0.578562	0	0.00121388		4.9738e-14	0	0.0234297	0.149987	7.20313e-12	4.44089e-16	7.4419e-05	0.0142162		PhyloB2	0.216796	0.0243759	0.00419221	0.578562	0	0.00121388		4.9738e-14	0	0.952923	0.000419438	1.14353e-12	0.00159176
PhyloD	0.542379	0.00434641	0.00575131	0.478492	1.00816e-10	0.00953406	4.9738e-14		0.117998	0.865067	0.245862	0.0597808	0.342379	0.136456	0.993356		PhyloD	0.542379	0.00434641	0.00575131	0.478492	1.00816e-10	0.00953406	4.9738e-14		0.421454	0.0538402	0.428955	0.0360382	0.754897
usp	0.0188246	0.0663547	0.0180847	0.10791	1.33227e-15	0.00192856	0	0.117998		0.475519	0.144421	2.639e-12	0	3.97492e-05	0.0749484		0 VAGs	0.0319109	0.220721	0.174654	0.0710654	0	0.392616	0	0.421454		7.32303e-13	8.53102e-09	1.29008e-13	0.000266044
afa	0.00773139	0.136345	0.0587696	0.280769	0.113682	0.261509	0.0234297	0.865067	0.475519		5.71209e-08	0.0920016	0.0063735	0.533643	2.67109e-09		1 VAGs	0.0192155	0.95008	0.273474	0.300338	0.00609294	0.145067	0.952923	0.0538402	7.32303e-13		0.0102157	0.00116771	0.0983282
iucD	0.00205491	0.140446	0.521938	0.582002	0.0844519	0.100979	0.149987	0.245862	0.144421	5.71209e-08		0.0487881	0.883162	0.0808177	8.18945e-12		2 VAGs	0.0832535	0.252914	0.296509	0.48835	0.00362616	0.997485	0.000419438	0.428955	8.53102e-09	0.0102157		0.00818512	0.177025
sfa	0.000600809	0.216714	0.0229513	0.0432076	3.67522e-05	0.0753881	7.20313e-12	0.0597808	2.639e-12	0.0920016	0.0487881		0	1.72156e-07	0.0627486		3 VAGs	0.00917037	0.207965	0.317129	0.00900482	5.13024e-05	0.0494669	1.14353e-12	0.0360382	1.29008e-13	0.00116771	0.00818512		0.088858
iroN	0.00119	0.539265	0.125471	0.0505723	3.07754e-13	0.79851	4.44089e-16	0.342379	0	0.0063735	0.883162	0		4.76727e-08	0.00106388		4 VAGS	0.076161	0.0182151	0.0981141	0.018703	0.0150005	0.314746	0.00159176	0.754897	0.000266044	0.0983282	0.177025	0.088858
ibeA	0.0342655	0.000408028	0.690213	1.7949e-07	0.0226971	0.488245	7.4419e-05	0.136456	3.97492e-05	0.533643	0.0808177	1.72156e-07	4.76727e-08		0.0121858
sat	0.0107751	0.290474	0.0988692	0.621645	0.109027	0.0859901	0.0142162	0.993356	0.0749484	2.67109e-09	8.18945e-12	0.0627486	0.00106388	0.0121858			Pearson coefficient	HC	nCRA	aCRA	CRC	PhyloA	PhyloB1	PhyloB2	PhyloD	0 VAGs	1 VAGs	2 VAGS	3 VAGS	4 VAGS
																	HC	1	-0.305474	-0.287396	-0.284393	0.0718961	-0.0484576	-0.0790259	0.0390264	0.136847	0.149201	-0.11066	-0.165822	-0.113281
Pearson coefficient	HC	nCRA	aCRA	CRC	PhyloA	PhyloB1	PhyloB2	PhyloD	usp	afa	iucD	sfa	iroN	ibeA	sat		nCRA	-0.305474	1	-0.381705	-0.377715	-0.104806	0.14479	-0.143515	0.181243	0.0783574	0.00401205	0.073169	-0.0805622	-0.150454
HC	1	-0.305474	-0.287396	-0.284393	0.0718961	-0.0484576	-0.0790259	0.0390264	-0.149684	0.169457	0.195607	-0.217256	-0.205492	-0.13504	0.162323		aCRA	-0.287396	-0.381705	1	-0.355363	0.00898911	-0.0542285	0.181959	-0.175599	-0.0868234	-0.0700919	0.0668256	0.0640422	0.105702
nCRA	-0.305474	1	-0.381705	-0.377715	-0.104806	0.14479	-0.143515	0.181243	-0.117253	-0.0952388	-0.094258	-0.07904	-0.0393276	-0.223651	-0.0676645		CRC	-0.284393	-0.377715	-0.355363	1	0.0353153	-0.0519757	0.0355865	-0.0453949	-0.11529	-0.0662994	-0.0443843	0.166213	0.149835
aCRA	-0.287396	-0.381705	1	-0.355363	0.00898911	-0.0542285	0.181959	-0.175599	0.150622	-0.12067	-0.0410197	0.144972	0.097954	0.0255376	-0.105467		PhyloA	0.0718961	-0.104806	0.00898911	0.0353153	1	-0.178714	-0.493852	-0.39718	0.512523	-0.174417	-0.18481	-0.255205	-0.154934
CRC	-0.284393	-0.377715	-0.355363	1	0.0353153	-0.0519757	0.0355865	-0.0453949	0.102752	0.0690381	-0.0352649	0.129017	0.1248	0.325338	0.0316189		PhyloB1	-0.0484576	0.14479	-0.0542285	-0.0519757	-0.178714	1	-0.205141	-0.164984	0.0547433	0.0931786	-0.000202036	-0.125399	-0.0643577
PhyloA	0.0718961	-0.104806	0.00898911	0.0353153	1	-0.178714	-0.493852	-0.39718	-0.480073	-0.101112	-0.110235	-0.259916	-0.442847	-0.14524	-0.10243		PhyloB2	-0.0790259	-0.143515	0.181959	0.0355865	-0.493852	-0.205141	1	-0.455912	-0.565524	0.00378329	0.223201	0.433085	0.200286
PhyloB1	-0.0484576	0.14479	-0.0542285	-0.0519757	-0.178714	1	-0.205141	-0.164984	-0.196779	-0.0718626	-0.104816	-0.113579	-0.0163581	-0.0443949	-0.109696		PhyloD	0.0390264	0.181243	-0.175599	-0.0453949	-0.39718	-0.164984	-0.455912	1	0.0514831	0.123091	-0.0506567	-0.133748	-0.0200043
PhyloB2	-0.0790259	-0.143515	0.181959	0.0355865	-0.493852	-0.205141	1	-0.455912	0.654193	0.144474	0.092058	0.418844	0.487345	0.249844	0.156153		0 VAGs	0.136847	0.0783574	-0.0868234	-0.11529	0.512523	0.0547433	-0.565524	0.0514831	1	-0.436436	-0.356759	-0.44915	-0.230515
PhyloD	0.0390264	0.181243	-0.175599	-0.0453949	-0.39718	-0.164984	-0.455912	1	-0.0999274	-0.0108893	0.0742641	-0.120195	-0.0607899	-0.0952118	-0.000533669		1 VAGs	0.149201	0.00401205	-0.0700919	-0.0662994	-0.174417	0.0931786	0.00378329	0.123091	-0.436436	1	-0.163487	-0.205826	-0.105635
usp	-0.149684	-0.117253	0.150622	0.102752	-0.480073	-0.196779	0.654193	-0.0999274	1	0.0457019	0.0933279	0.426697	0.611737	0.258817	0.113749		2 VAGs	-0.11066	0.073169	0.0668256	-0.0443843	-0.18481	-0.000202036	0.223201	-0.0506567	-0.356759	-0.163487	1	-0.16825	-0.0863501
afa	0.169457	-0.0952388	-0.12067	0.0690381	-0.101112	-0.0718626	0.144474	-0.0108893	0.0457019	1	0.337559	-0.107663	-0.173489	-0.0398736	0.367884		3 VAGs	-0.165822	-0.0805622	0.0640422	0.166213	-0.255205	-0.125399	0.433085	-0.133748	-0.44915	-0.205826	-0.16825	1	-0.108713
iucD	0.195607	-0.094258	-0.0410197	-0.0352649	-0.110235	-0.104816	0.092058	0.0742641	0.0933279	0.337559	1	-0.125772	-0.00941768	-0.111539	0.417826		4 VAGS	-0.113281	-0.150454	0.105702	0.149835	-0.154934	-0.0643577	0.200286	-0.0200043	-0.230515	-0.105635	-0.0863501	-0.108713	1
sfa	-0.217256	-0.07904	0.144972	0.129017	-0.259916	-0.113579	0.418844	-0.120195	0.426697	-0.107663	-0.125772	1	0.627472	0.325792	-0.118836
iroN	-0.205492	-0.0393276	0.097954	0.1248	-0.442847	-0.0163581	0.487345	-0.0607899	0.611737	-0.173489	-0.00941768	0.627472	1	0.339441	-0.207465
ibeA	-0.13504	-0.223651	0.0255376	0.325338	-0.14524	-0.0443949	0.249844	-0.0952118	0.258817	-0.0398736	-0.111539	0.325792	0.339441	1	-0.15961
sat	0.162323	-0.0676645	-0.105467	0.0316189	-0.10243	-0.109696	0.156153	-0.000533669	0.113749	0.367884	0.417826	-0.118836	-0.207465	-0.15961	1
			Correspondence analysis (R software; v4.2.0 )

## Sheet: Individuals (n=81)
p-value	HC	nCRA	aCRA	CRC	usp	afa	iucD	sfa	iroN	ibeA	sat		p-value	HC	nCRA	aCRA	CRC	0 VAGs	1 VAGs	2 VAGs	3 VAGS	4 VAGS
HC		0.00280793	0.00280793	0.00197873	0.00677414	0.340355	0.141691	0.00110758	0.0020923	0.0745037	0.274319		HC		0.00280793	0.00280793	0.00197873	0.0588183	0.0149077	0.115795	0.0622967	0.0540367
nCRA	0.00280793		0.00280793	0.00197873	0.959128	0.595641	0.656312	0.625802	0.107382	0.0136778	0.63981		nCRA	0.00280793		0.00280793	0.00197873	0.702342	0.58062	0.00235786	0.636939	0.0540367
aCRA	0.00280793	0.00280793		0.00197873	0.129404	0.201506	0.568273	0.263882	0.562584	0.130929	0.322368		aCRA	0.00280793	0.00280793		0.00197873	0.343515	0.58062	0.806267	0.636939	0.235718
CRC	0.00197873	0.00197873	0.00197873		0.238942	0.401792	0.186788	0.0111035	0.423912	0.00686204	0.719261		CRC	0.00197873	0.00197873	0.00197873		0.593662	0.203587	0.104001	0.374411	0.0082119
usp	0.00677414	0.959128	0.129404	0.238942		0.122659	0.149728	2.79033e-07	7.19409e-06	0.00356165	0.00829318		0 VAGs	0.0588183	0.702342	0.343515	0.593662		0.000943832	0.0831907	0.000614782	0.0336611
afa	0.340355	0.595641	0.201506	0.401792	0.122659		0.0036478	0.589712	0.203125	0.975713	0.000108484		1 VAGs	0.0149077	0.58062	0.58062	0.203587	0.000943832		0.115795	0.00197873	0.0540367
iucD	0.141691	0.656312	0.568273	0.186788	0.149728	0.0036478		0.936625	0.748949	0.368489	1.37986e-07		2 VAGs	0.115795	0.00235786	0.806267	0.104001	0.0831907	0.115795		0.104001	0.304834
sfa	0.00110758	0.625802	0.263882	0.0111035	2.79033e-07	0.589712	0.936625		1.10685e-11	0.00033723	0.976831		3 VAGS	0.0622967	0.636939	0.636939	0.374411	0.000614782	0.00197873	0.104001		0.0463579
iroN	0.0020923	0.107382	0.562584	0.423912	7.19409e-06	0.203125	0.748949	1.10685e-11		0.000596729	0.282725		4 VAGS	0.0540367	0.0540367	0.235718	0.0082119	0.0336611	0.0540367	0.304834	0.0463579
ibeA	0.0745037	0.0136778	0.130929	0.00686204	0.00356165	0.975713	0.368489	0.00033723	0.000596729		0.965966
sat	0.274319	0.63981	0.322368	0.719261	0.00829318	0.000108484	1.37986e-07	0.976831	0.282725	0.965966			Pearson coefficient	HC	nCRA	aCRA	CRC	0VF	1VF	2F	3VF	4VF
													HC	1	-0.327869	-0.327869	-0.338754	0.21086	0.269672	-0.17611	-0.208092	-0.214892
Pearson coefficient	HC	nCRA	aCRA	CRC	usp	afa	iucD	sfa	iroN	ibeA	sat		nCRA	-0.327869	1	-0.327869	-0.338754	-0.0431127	-0.0622951	0.33335	0.0532327	-0.214892
HC	1	-0.327869	-0.327869	-0.338754	-0.298605	0.107302	0.164723	-0.355991	-0.337044	-0.199272	0.122912		aCRA	-0.327869	-0.327869	1	-0.338754	-0.106606	-0.0622951	0.0276744	0.0532327	0.133233
nCRA	-0.327869	1	-0.327869	-0.338754	-0.00578412	-0.0598415	0.0501945	-0.0549965	0.18023	-0.272976	-0.0527801		CRC	-0.338754	-0.338754	-0.338754	1	-0.0601633	-0.142761	-0.181956	0.1	0.291806
aCRA	-0.327869	-0.327869	1	-0.338754	0.169908	-0.143413	-0.0643339	0.1256	0.0652801	0.169245	-0.111344		0 VAGs	0.21086	-0.0431127	-0.106606	-0.0601633	1	-0.360579	-0.193679	-0.372549	-0.236331
CRC	-0.338754	-0.338754	-0.338754	1	0.132329	0.0944175	-0.148174	0.280821	0.0900694	0.298154	0.0405524		1 VAGs	0.269672	-0.0622951	-0.0622951	-0.142761	-0.360579	1	-0.17611	-0.338754	-0.214892
usp	-0.298605	-0.00578412	0.169908	0.132329	1	0.172916	0.161512	0.534278	0.475678	0.320245	0.291454		2 VAGs	-0.17611	0.33335	0.0276744	-0.181956	-0.193679	-0.17611	1	-0.181956	-0.115426
afa	0.107302	-0.0598415	-0.143413	0.0944175	0.172916	1	0.319468	-0.0608066	-0.142905	-0.00343604	0.416819		3 VAGS	-0.208092	0.0532327	0.0532327	0.1	-0.372549	-0.338754	-0.181956	1	-0.222027
iucD	0.164723	0.0501945	-0.0643339	-0.148174	0.161512	0.319468	1	-0.00897406	0.036108	-0.10124	0.545649		4 VAGS	-0.214892	-0.214892	0.133233	0.291806	-0.236331	-0.214892	-0.115426	-0.222027	1
sfa	-0.355991	-0.0549965	0.1256	0.280821	0.534278	-0.0608066	-0.00897406	1	0.666524	0.388585	-0.00327778
iroN	-0.337044	0.18023	0.0652801	0.0900694	0.475678	-0.142905	0.036108	0.666524	1	0.373365	-0.120797
ibeA	-0.199272	-0.272976	0.169245	0.298154	0.320245	-0.00343604	-0.10124	0.388585	0.373365	1	0.00481571
sat	0.122912	-0.0527801	-0.111344	0.0405524	0.291454	0.416819	0.545649	-0.00327778	-0.120797	0.00481571	1
			Correspondence analysis (R software; v4.2.0)
